# Supplementary material for: Underlying Mechanisms and Candidate Drugs for COVID-19 Based on the Connectivity Map Database
Source: Front Genet. 2020 Oct 27;11:558557. doi: 10.3389/fgene.2020.558557 (PMC7652993; doi:10.3389/fgene.2020.558557)
Supplement: Supplementary file 1 [file Table_1.XLSX]

## Sheet: Sheet1
BALF differentially expressed genes
Gid	Name	CPM-nCoV1	CPM-nCoV2	CPM-Ctrl1	CPM-Ctrl2	CPM-Ctrl3	baseMean(Counts)	log2FoldChange	lfcSE	stat	pvalue	padj	Tag
ENSG00000225972.1	MTND1P23	30.6	19.38	0.54	0.38	0.37	152.07	7.36	0.5	14.57	0	0	Up
ENSG00000225630.1	MTND2P28	323.14	484.82	93.52	1.75	94.75	2332.1	4.07	1.01	4.02	0.0001	0.0003	NC
ENSG00000237973.1	MTCO1P12	194.62	227.26	46.43	46.4	50.46	1255.24	3.56	0.25	14.1	0	0	Up
ENSG00000229344.1	MTCO2P12	10.61	11.28	0.69	0.96	0.58	74.76	5.5	0.6	9.23	0	0	Up
ENSG00000248527.1	MTATP6P1	2800.99	2344.14	323.19	126.89	123.95	13859.8	5.09	0.39	13.15	0	0	Up
ENSG00000198744.5	MTCO3P12	17.14	22.55	1.9	0.86	0.99	150.72	5.81	0.83	7.02	0	0	Up
ENSG00000228794.9	LINC01128	14.69	5.64	12.68	15.18	10.7	62.78	0.79	0.44	1.79	0.0727	0.136	NC
ENSG00000187608.10	ISG15	122.81	220.21	83.82	89.46	71.08	1041.55	2.43	0.4	6.09	0	0	NC
ENSG00000078808.17	SDF4	5.71	6.34	189.88	168.01	179.18	319.48	-3.41	0.43	-7.89	0	0	Down
ENSG00000160087.20	UBE2J2	5.71	10.22	42.16	35.11	40.22	97.54	-1.09	0.57	-1.91	0.0567	0.111	NC
ENSG00000127054.20	INTS11	9.38	5.29	75.16	65.45	69.13	140.93	-2.02	0.3	-6.64	0	0	NC
ENSG00000175756.13	AURKAIP1	12.24	21.14	37.83	30.72	35.95	135.71	0.21	0.4	0.51	0.612	0.76	NC
ENSG00000221978.12	CCNL2	53.86	14.45	158	161.47	158.63	422.16	-0.94	0.49	-1.94	0.0529	0.104	NC
ENSG00000242485.6	MRPL20	33.05	20.08	49.92	47.48	51.62	209.7	0.37	0.17	2.18	0.0293	0.0649	NC
ENSG00000160075.12	SSU72	66.51	54.97	119.95	111.97	136.56	485.21	0.24	0.18	1.33	0.182	0.292	NC
ENSG00000228594.4	FNDC10	7.34	1.41	14.63	11.93	11.98	40.38	-0.34	0.46	-0.75	0.45	0.611	NC
ENSG00000248333.8	CDK11B	8.57	4.58	36.07	31.8	33.74	94.53	-0.91	0.47	-1.95	0.0516	0.102	NC
ENSG00000189339.12	SLC35E2B	16.32	13.39	57.66	41.89	44.07	159.73	-0.29	0.37	-0.77	0.442	0.602	NC
ENSG00000215790.7	SLC35E2A	8.16	6.69	7.35	23.42	22.44	62.41	-0.04	0.6	-0.07	0.943	0.969	NC
ENSG00000008130.15	NADK	18.77	158.2	148.92	156.33	152.26	759.18	0.71	0.9	0.8	0.425	0.584	NC
ENSG00000078369.18	GNB1	153.41	76.81	648.2	614.4	649.55	1579.26	-1.19	0.21	-5.61	0	0	NC
ENSG00000157933.10	SKI	71.81	38.05	220.36	203.4	257.67	627.82	-0.79	0.21	-3.85	0.0001	0.0005	NC
ENSG00000157916.20	RER1	38.35	14.45	149.75	141.1	145.32	345.95	-1.3	0.33	-3.96	0.0001	0.0003	NC
ENSG00000158109.15	TPRG1L	3.26	22.55	99.5	87.19	84.05	211.09	-1.42	0.82	-1.73	0.0834	0.153	NC
ENSG00000116213.16	WRAP73	9.79	5.64	46.82	47.55	40.26	106.98	-1.27	0.27	-4.68	0	0	NC
ENSG00000130764.10	LRRC47	8.16	7.75	45.85	44.67	46.21	111.02	-1.22	0.24	-5.05	0	0	NC
ENSG00000116198.13	CEP104	26.11	27.84	58.67	56.76	53.54	218.73	0.22	0.21	1.04	0.296	0.437	NC
ENSG00000198912.11	C1orf174	9.79	19.73	46.62	43.59	44.2	156.16	-0.15	0.44	-0.34	0.732	0.842	NC
ENSG00000131697.18	NPHP4	13.87	4.23	27.5	27.72	24.61	83.96	-0.35	0.42	-0.83	0.404	0.56	NC
ENSG00000069424.15	KCNAB2	39.99	28.89	487.69	457.36	508.71	940.14	-2.49	0.24	-10.44	0	0	Down
ENSG00000116251.11	RPL22	17.95	24.31	88.22	79.38	104.47	251.37	-0.78	0.28	-2.82	0.0048	0.0137	NC
ENSG00000116237.16	ICMT	16.32	11.98	125.61	126.26	113.09	266.11	-1.8	0.2	-9.19	0	0	NC
ENSG00000097021.19	ACOT7	8.16	19.73	69.41	76.26	38.55	171.56	-0.76	0.57	-1.33	0.183	0.293	NC
ENSG00000069812.11	HES2	0	13.39	11.36	36.48	5.11	63.37	-0.01	1.61	-0.01	0.993	0.996	NC
ENSG00000162408.11	NOL9	4.9	9.87	20.95	20.8	19.48	79.85	0.09	0.56	0.16	0.875	0.93	NC
ENSG00000204859.13	ZBTB48	5.71	2.82	43.26	38.52	39.25	87.65	-1.96	0.34	-5.74	0	0	NC
ENSG00000162413.16	KLHL21	4.08	19.03	40.79	41.36	34.6	120.87	-0.42	0.72	-0.58	0.562	0.724	NC
ENSG00000007923.16	DNAJC11	14.69	15.5	41.84	41.76	41.64	146.15	-0.12	0.32	-0.39	0.698	0.821	NC
ENSG00000171735.19	CAMTA1	22.44	15.5	54.12	47.02	48.85	173.18	-0.11	0.2	-0.56	0.572	0.732	NC
ENSG00000049245.13	VAMP3	124.44	162.43	262.85	265.52	278.38	1182.11	0.44	0.28	1.6	0.109	0.191	NC
ENSG00000049246.14	PER3	5.71	23.96	25.57	42.36	16.94	126.94	0.49	0.81	0.61	0.54	0.705	NC
ENSG00000049247.13	UTS2	17.14	11.98	0	0	0.06	65.85	10.85	0.95	11.42	0	0	Up
ENSG00000116288.13	PARK7	56.31	62.01	141.29	124.32	148.56	510.75	0.06	0.21	0.27	0.787	0.877	NC
ENSG00000116285.13	ERRFI1	43.25	16.21	34.19	24.96	34.32	181.88	1.06	0.46	2.3	0.0213	0.0494	NC
ENSG00000142599.19	RERE	56.31	40.87	63.26	55.09	80.46	371.8	0.92	0.25	3.66	0.0003	0.001	NC
ENSG00000074800.16	ENO1	115.88	57.43	766.74	840.73	681.09	1615.79	-1.89	0.22	-8.76	0	0	NC
ENSG00000131686.15	CA6	8.98	0	0	0.05	0.07	16.13	7.56	1.96	3.85	0.0001	0.0005	NC
ENSG00000142583.18	SLC2A5	6.53	2.82	0.61	1.66	0.41	25.33	3.69	0.88	4.2	0	0.0001	NC
ENSG00000180758.12	GPR157	0.82	8.46	32.54	39.84	23.41	74.68	-1.4	1.01	-1.39	0.164	0.268	NC
ENSG00000228526.7	MIR34AHG	9.79	7.05	50.26	54.91	31.67	115.02	-1.14	0.4	-2.85	0.0043	0.0126	NC
ENSG00000234546.4	LNCTAM34A	11.42	2.11	1.64	1.2	2.23	34.78	3.2	0.61	5.22	0	0	NC
ENSG00000049239.12	H6PD	9.38	6.69	237.19	204.54	281.43	416.38	-3.64	0.34	-10.6	0	0	Down
ENSG00000171612.7	SLC25A33	4.9	7.05	13.06	14.26	7.94	46.73	0.28	0.54	0.52	0.602	0.754	NC
ENSG00000171603.17	CLSTN1	8.98	12.68	119.09	90.04	87.42	210.81	-1.87	0.31	-5.93	0	0	NC
ENSG00000162441.12	LZIC	8.98	26.78	69.97	66.17	76.13	218.26	-0.47	0.68	-0.7	0.486	0.649	NC
ENSG00000173614.14	NMNAT1	8.98	5.99	19.37	20.29	22.31	76.52	-0.13	0.3	-0.43	0.667	0.8	NC
ENSG00000162444.12	RBP7	4.08	20.08	10.89	12.75	15.72	88.73	1.31	0.73	1.81	0.0705	0.133	NC
ENSG00000130939.20	UBE4B	42.43	41.93	85.58	81.3	81.11	339.59	0.32	0.14	2.29	0.0217	0.0505	NC
ENSG00000054523.17	KIF1B	88.13	41.58	79.23	78.92	90.69	435.42	0.84	0.26	3.26	0.0011	0.0038	NC
ENSG00000142657.21	PGD	77.52	73.64	674.36	846.04	778.82	1583.96	-2.04	0.15	-13.53	0	0	Down
ENSG00000160049.12	DFFA	29.38	23.25	43.25	44.48	62.64	224.12	0.44	0.28	1.58	0.115	0.199	NC
ENSG00000142655.13	PEX14	3.67	7.75	64.84	72.2	94.53	148.57	-2.46	0.48	-5.15	0	0	NC
ENSG00000130940.15	CASZ1	9.38	13.39	12.92	8.09	4.9	75.9	1.78	0.5	3.58	0.0003	0.0014	NC
ENSG00000120948.17	TARDBP	31.01	38.05	97.46	97.23	95.52	324.72	-0.19	0.22	-0.87	0.383	0.537	NC
ENSG00000116649.10	SRM	27.34	33.47	45.33	36.02	40.41	208.03	0.82	0.32	2.53	0.0113	0.0292	NC
ENSG00000171824.14	EXOSC10	62.43	30.3	80.89	82.35	77.85	343.87	0.42	0.22	1.89	0.0588	0.114	NC
ENSG00000198793.13	MTOR	48.15	35.94	114.14	127.1	110.47	406.43	-0.17	0.14	-1.23	0.219	0.342	NC
ENSG00000132879.14	FBXO44	9.79	0.7	19.47	12.49	17.63	56.32	-0.22	1.03	-0.21	0.832	0.905	NC
ENSG00000116663.11	FBXO6	8.16	2.82	65.29	59.4	59.64	122.51	-2.24	0.31	-7.15	0	0	Down
ENSG00000177674.16	AGTRAP	17.54	10.57	82	64.56	85.81	196.2	-1.16	0.26	-4.43	0	0.0001	NC
ENSG00000177000.12	MTHFR	21.22	3.52	47.26	51.28	43.81	132.32	-0.75	0.58	-1.29	0.196	0.311	NC
ENSG00000011021.23	CLCN6	21.62	4.93	52.64	59.47	45.46	141.83	-0.83	0.53	-1.57	0.117	0.202	NC
ENSG00000116685.16	KIAA2013	15.5	15.15	88.54	74.69	85.68	210.25	-1.12	0.21	-5.28	0	0	NC
ENSG00000083444.17	PLOD1	10.61	13.74	200.6	165.67	201.99	353.25	-2.69	0.3	-8.85	0	0	Down
ENSG00000116688.16	MFN2	26.52	22.55	169.72	160.65	194.05	416.94	-1.41	0.3	-4.68	0	0	NC
ENSG00000116691.11	MIIP	11.42	4.93	95.25	67.68	82.76	165.98	-2.1	0.41	-5.14	0	0	NC
ENSG00000028137.19	TNFRSF1B	67.73	15.86	98.78	106.45	145.83	370.5	-0.37	0.52	-0.71	0.477	0.64	NC
ENSG00000048707.15	VPS13D	47.33	51.09	148.82	163.66	155.82	505.63	-0.33	0.16	-2.13	0.0331	0.0706	NC
ENSG00000162496.9	DHRS3	17.14	39.46	84.76	78.54	98.57	287.41	-0.27	0.47	-0.57	0.57	0.73	NC
ENSG00000157330.10	C1orf158	0	8.46	0.64	0.38	0.07	28.18	5.17	1.61	3.2	0.0014	0.0046	NC
ENSG00000116731.22	PRDM2	93.03	63.42	114.87	141.18	113.45	584.86	0.62	0.14	4.36	0	0.0001	NC
ENSG00000171729.14	TMEM51	16.32	4.93	33.32	35.07	26.5	100.94	-0.34	0.37	-0.92	0.359	0.509	NC
ENSG00000142621.19	FHAD1	37.95	47.92	34.17	35.76	27.6	275.68	1.73	0.26	6.74	0	0	NC
ENSG00000142634.13	EFHD2	55.49	39.11	459.92	306.87	351.95	816.46	-1.72	0.22	-7.9	0	0	NC
ENSG00000132906.18	CASP9	9.79	1.41	54	40.52	37.93	91.18	-1.93	0.68	-2.83	0.0046	0.0133	NC
ENSG00000116138.13	DNAJC16	9.38	9.51	39.1	36.92	33.93	101.7	-0.67	0.26	-2.59	0.0096	0.0254	NC
ENSG00000197312.12	DDI2	67.32	45.1	124.08	135	105.94	473.4	0.17	0.15	1.11	0.267	0.401	NC
ENSG00000116786.13	PLEKHM2	31.42	22.9	175.12	176.5	162.82	402.27	-1.37	0.14	-9.67	0	0	NC
ENSG00000233954.6	UQCRHL	4.08	7.75	1.47	1.23	1.25	26.73	3.28	0.77	4.26	0	0.0001	NC
ENSG00000178715.8	AL450998.1	11.42	7.05	1.02	0.75	0.9	47.82	4.65	0.31	15	0	0	Up
ENSG00000065526.11	SPEN	117.92	86.32	184.51	188.32	169.14	793.28	0.46	0.09	4.85	0	0	NC
ENSG00000116809.11	ZBTB17	8.16	4.58	32.31	27.81	27.81	81.91	-0.89	0.33	-2.71	0.0067	0.0184	NC
ENSG00000142627.13	EPHA2	9.79	1.41	5.44	3.63	2.88	30.4	1.6	0.75	2.13	0.0333	0.0711	NC
ENSG00000037637.11	FBXO42	10.2	5.99	84.63	71.23	72.35	159.13	-1.96	0.27	-7.27	0	0	NC
ENSG00000055070.17	SZRD1	39.17	15.5	138.88	121.89	144.05	328.47	-1.21	0.43	-2.82	0.0048	0.0139	NC
ENSG00000157191.20	NECAP2	68.14	37.7	318.52	273.08	311	722.74	-1.28	0.2	-6.48	0	0	NC
ENSG00000219481.10	NBPF1	12.24	19.03	52.47	58.03	44.11	166.99	-0.34	0.33	-1.04	0.298	0.439	NC
ENSG00000215908.10	CROCCP2	8.16	3.52	29.12	29.38	30	78.96	-1.06	0.29	-3.68	0.0002	0.0009	NC
ENSG00000238142.2	BX284668.5	3.26	7.05	2.62	4.21	5.56	32.27	1.63	0.57	2.85	0.0044	0.0129	NC
ENSG00000117118.9	SDHB	89.76	70.82	107.23	112.26	101.43	550.91	0.81	0.22	3.64	0.0003	0.0011	NC
ENSG00000117115.13	PADI2	8.16	57.78	50.36	75.65	61.12	288.59	0.56	0.97	0.57	0.567	0.727	NC
ENSG00000179051.14	RCC2	7.34	21.85	58.25	58.32	63.03	172.57	-0.66	0.65	-1.01	0.311	0.455	NC
ENSG00000074964.17	ARHGEF10L	23.66	10.92	300.69	261.15	309.52	538.24	-2.82	0.23	-12.43	0	0	Down
ENSG00000127481.15	UBR4	112.61	75.05	327.43	426.41	329.89	1050.37	-0.64	0.16	-3.93	0.0001	0.0004	NC
ENSG00000127463.15	EMC1	14.69	6.34	118	103.32	126.34	235.02	-2.19	0.27	-8.27	0	0	Down
ENSG00000053372.5	MRTO4	4.9	4.23	34.29	36.55	36.83	78.42	-1.68	0.33	-5.13	0	0	NC
ENSG00000077549.18	CAPZB	102	33.47	282.77	264.41	282.11	744.11	-0.87	0.44	-1.98	0.0483	0.0966	NC
ENSG00000173436.15	MICOS10	4.08	7.75	14.12	14.03	15.05	55.01	0.07	0.31	0.21	0.833	0.906	NC
ENSG00000162542.13	TMCO4	17.14	2.82	43.06	35.57	38.4	107.4	-0.79	0.59	-1.35	0.178	0.286	NC
ENSG00000169914.6	OTUD3	11.42	6.34	13.77	17.1	12.07	65.3	0.57	0.31	1.88	0.0599	0.116	NC
ENSG00000162543.6	UBXN10	16.32	33.12	32.02	17.8	5.73	147.66	1.64	0.75	2.19	0.0283	0.063	NC
ENSG00000162545.6	CAMK2N1	17.14	0	0.2	0.31	0.41	37.13	5.85	1.5	3.91	0.0001	0.0004	NC
ENSG00000244038.9	DDOST	13.06	2.82	271.23	270.75	261.05	457.93	-3.82	0.43	-8.9	0	0	Down
ENSG00000127483.18	HP1BP3	108.12	128.96	308.65	329.52	324.35	1131.7	-0.09	0.22	-0.39	0.695	0.819	NC
ENSG00000075151.20	EIF4G3	124.85	64.13	99.6	87.38	87.57	594.81	1.26	0.24	5.35	0	0	NC
ENSG00000117298.16	ECE1	26.11	4.23	18.22	11.17	12.45	87.32	1.2	0.65	1.86	0.0632	0.121	NC
ENSG00000162551.14	ALPL	6.53	3.52	1.27	2.43	0.19	27.53	3.24	0.94	3.44	0.0006	0.0022	NC
ENSG00000090686.16	USP48	57.12	31.71	80.02	77.91	82.87	345.2	0.41	0.15	2.83	0.0046	0.0133	NC
ENSG00000070831.17	CDC42	230.53	225.85	429.16	410.48	415.36	1825.37	0.43	0.12	3.47	0.0005	0.0019	NC
ENSG00000184677.18	ZBTB40	31.42	16.21	99.17	111.92	107.33	291.11	-0.86	0.22	-3.98	0.0001	0.0003	NC
ENSG00000173372.17	C1QA	119.14	113.81	1627.97	1359.04	1701.7	3028.83	-2.46	0.17	-14.71	0	0	Down
ENSG00000159189.12	C1QC	79.97	50.74	1130.49	931.57	961.57	1893.04	-2.69	0.17	-16.24	0	0	Down
ENSG00000173369.16	C1QB	130.16	288.57	1805.22	1625.24	1562.2	3735.46	-1.61	0.47	-3.42	0.0006	0.0023	NC
ENSG00000133216.16	EPHB2	10.61	0	0.95	4.87	0.92	27.92	2.4	1.53	1.57	0.116	0.2	NC
ENSG00000004487.16	KDM1A	13.46	41.22	116.6	110.39	135.66	331.92	-0.81	0.57	-1.42	0.154	0.254	NC
ENSG00000169641.13	LUZP1	22.03	45.8	83.7	87.55	77.87	313.53	0.09	0.55	0.16	0.875	0.93	NC
ENSG00000125944.20	HNRNPR	29.38	14.8	53.03	55.12	52.55	194.04	-0.01	0.16	-0.05	0.958	0.978	NC
ENSG00000204219.11	TCEA3	31.01	51.09	11.26	23.47	19.46	252.89	2.57	0.45	5.68	0	0	NC
ENSG00000142676.14	RPL11	785.83	1029.55	414.02	401.31	504.12	5517.79	2.4	0.28	8.72	0	0	Up
ENSG00000011007.12	ELOA	59.98	27.48	79.63	80.43	95.35	355.14	0.32	0.29	1.1	0.273	0.408	NC
ENSG00000057757.10	PITHD1	62.43	19.03	46.51	44.77	46.53	251.68	0.93	0.5	1.86	0.0631	0.121	NC
ENSG00000011009.11	LYPLA2	5.71	9.87	69.42	59.76	65.37	144.69	-1.69	0.32	-5.28	0	0	NC
ENSG00000117308.15	GALE	22.44	7.05	49.39	40.8	31.63	138.71	-0.18	0.48	-0.37	0.714	0.831	NC
ENSG00000117305.15	HMGCL	8.57	16.91	62.33	59.25	61.65	173.79	-0.76	0.47	-1.62	0.104	0.184	NC
ENSG00000179163.11	FUCA1	22.03	49.33	196.76	217.38	178.09	497.27	-1.12	0.49	-2.29	0.0221	0.0512	NC
ENSG00000189266.13	PNRC2	55.08	60.6	94.33	99.33	96.59	456.15	0.59	0.28	2.13	0.0332	0.0708	NC
ENSG00000188529.15	SRSF10	52.23	52.85	132.26	138.53	129.77	479.78	-0.04	0.12	-0.29	0.769	0.866	NC
ENSG00000185436.12	IFNLR1	3.26	9.16	76.94	62.62	43.55	127.41	-1.95	0.59	-3.29	0.001	0.0035	NC
ENSG00000001460.18	STPG1	4.08	4.58	35.69	19.21	25.19	59.71	-1.45	0.61	-2.38	0.0172	0.0418	NC
ENSG00000001461.17	NIPAL3	12.24	13.39	51.44	41.24	44.32	134.37	-0.54	0.25	-2.15	0.0316	0.0687	NC
ENSG00000117602.12	RCAN3	13.06	26.78	41.72	46.26	37.26	176.19	0.34	0.42	0.81	0.419	0.577	NC
ENSG00000133226.17	SRRM1	109.75	96.54	115.58	114.08	117.51	691.07	1.11	0.12	9.65	0	0	NC
ENSG00000169504.15	CLIC4	91.39	109.93	442.94	584.23	489.58	1347.14	-0.93	0.26	-3.59	0.0003	0.0013	NC
ENSG00000020633.18	RUNX3	15.1	2.11	25.06	29.33	22.4	85.58	-0.25	0.7	-0.35	0.723	0.836	NC
ENSG00000117614.10	SYF2	60.79	23.25	65.04	75	75.4	320.81	0.48	0.33	1.45	0.148	0.246	NC
ENSG00000284602.1	AL031432.4	13.87	0	0.66	0.96	1.16	31.02	3.95	1.42	2.79	0.0053	0.015	NC
ENSG00000117616.18	RSRP1	53.86	19.73	205.92	197.59	208.97	501.27	-1.22	0.49	-2.49	0.0127	0.0325	NC
ENSG00000183726.11	TMEM50A	47.74	35.59	217.14	227.95	217.09	574.39	-1.07	0.16	-6.5	0	0	NC
ENSG00000204178.11	MACO1	7.34	11.98	38	37.54	38.98	115.89	-0.59	0.33	-1.81	0.0707	0.133	NC
ENSG00000157978.11	LDLRAP1	8.16	7.4	62.9	64.18	38.03	125.86	-1.51	0.38	-4	0.0001	0.0003	NC
ENSG00000117643.14	MAN1C1	0.82	17.62	30.5	30.4	30.94	91.99	-0.51	1.19	-0.43	0.67	0.802	NC
ENSG00000162430.17	SELENON	13.87	4.23	327.48	249.5	202.85	445.16	-3.69	0.43	-8.5	0	0	Down
ENSG00000117640.18	MTFR1L	6.53	9.16	41.98	41.17	41.49	102.26	-1.09	0.25	-4.31	0	0.0001	NC
ENSG00000117632.23	STMN1	21.22	23.61	199.3	230.55	250.83	468.5	-2.03	0.22	-9.17	0	0	Down
ENSG00000158006.14	PAFAH2	4.9	11.28	83.97	67.76	85.88	170.81	-1.86	0.46	-4.05	0.0001	0.0002	NC
ENSG00000130695.15	CEP85	8.16	4.23	52.78	49.26	45.94	106.57	-1.74	0.32	-5.5	0	0	NC
ENSG00000142669.15	SH3BGRL3	499	330.5	417.64	303.89	386.93	2667.68	1.44	0.15	9.32	0	0	NC
ENSG00000169442.9	CD52	132.6	439.37	425.42	435.75	384.8	2231.37	0.87	0.63	1.38	0.166	0.271	NC
ENSG00000117682.17	DHDDS	27.74	10.57	53.47	49.43	43.81	167.6	-0.14	0.37	-0.38	0.706	0.826	NC
ENSG00000198830.11	HMGN2	77.93	60.96	208.91	190.75	218.55	682.75	-0.26	0.13	-2	0.046	0.0936	NC
ENSG00000117676.14	RPS6KA1	19.58	12.68	214.3	201.41	194.9	402.55	-2.37	0.18	-12.97	0	0	Down
ENSG00000117713.20	ARID1A	62.83	40.17	178.01	169.44	186.03	519.48	-0.56	0.18	-3.18	0.0015	0.0049	NC
ENSG00000204160.12	ZDHHC18	15.91	2.11	75.52	82.52	68.22	164.6	-1.76	0.69	-2.56	0.0103	0.0271	NC
ENSG00000142751.15	GPN2	9.79	0.7	34.09	32.31	35.03	79.37	-1.42	0.86	-1.66	0.0963	0.172	NC
ENSG00000198746.13	GPATCH3	5.71	7.75	21.69	19.79	20.34	77.02	-0.07	0.5	-0.15	0.882	0.934	NC
ENSG00000090273.14	NUDC	16.32	26.07	80.09	68.31	80.53	232.91	-0.49	0.32	-1.55	0.122	0.209	NC
ENSG00000090020.11	SLC9A1	1.63	23.25	219.21	213.33	209.16	410.95	-2.54	1.15	-2.2	0.0277	0.0618	NC
ENSG00000142784.16	WDTC1	6.53	11.98	84.53	85.62	90.73	181.07	-1.97	0.57	-3.47	0.0005	0.0019	NC
ENSG00000142765.18	SYTL1	4.9	5.99	25.59	32.09	16	66.39	-0.86	0.45	-1.9	0.0573	0.112	NC
ENSG00000142733.17	MAP3K6	4.9	3.52	17.69	24.76	7.62	44.97	-0.77	0.61	-1.27	0.206	0.323	NC
ENSG00000158195.11	WASF2	164.02	145.17	295.02	233.55	298.8	1220.62	0.46	0.15	3.06	0.0022	0.007	NC
ENSG00000000938.13	FGR	204.41	135.65	471.95	439.14	308.31	1475.21	0	0.23	-0.02	0.987	0.993	NC
ENSG00000126709.15	IFI6	206.86	563.75	335.03	307.76	240.09	2553.59	1.77	0.56	3.15	0.0016	0.0053	NC
ENSG00000009780.15	FAM76A	9.79	5.29	20.4	23.92	19.18	65.41	-0.29	0.36	-0.79	0.43	0.589	NC
ENSG00000117758.14	STX12	115.47	80.33	329.27	288.29	301.42	964.24	-0.38	0.14	-2.64	0.0083	0.0223	NC
ENSG00000117751.18	PPP1R8	13.06	7.05	53.9	54.9	55.75	130.66	-1.19	0.24	-5.01	0	0	NC
ENSG00000130775.16	THEMIS2	52.23	81.39	572.12	540.3	617.66	1256.83	-1.76	0.37	-4.78	0	0	NC
ENSG00000117748.10	RPA2	23.26	13.39	61.85	66.55	70.85	188.99	-0.64	0.29	-2.19	0.0286	0.0635	NC
ENSG00000158161.16	EYA3	58.75	42.28	46.92	46.11	42.84	327.97	1.45	0.12	11.76	0	0	NC
ENSG00000169403.12	PTAFR	75.48	41.93	390.45	391.77	373.51	903.83	-1.42	0.16	-8.76	0	0	NC
ENSG00000126698.11	DNAJC8	42.03	42.28	109.77	111.06	114.97	387.49	-0.11	0.16	-0.72	0.471	0.633	NC
ENSG00000130770.18	ATP5IF1	12.24	11.28	16.2	15.08	15.95	89.03	0.89	0.22	4.1	0	0.0002	NC
ENSG00000204138.13	PHACTR4	66.1	126.14	67.7	73.21	59.89	604.81	1.85	0.46	4.05	0.0001	0.0002	NC
ENSG00000200087.1	SNORA73B	4.9	3.52	0.75	0.5	0.64	23.9	4.06	0.43	9.37	0	0	Up
ENSG00000180098.9	TRNAU1AP	16.32	22.55	28.21	25.27	27.01	146.26	0.88	0.25	3.57	0.0004	0.0014	NC
ENSG00000197989.14	SNHG12	9.38	20.44	46.24	48.75	39.86	156.24	-0.15	0.45	-0.34	0.735	0.844	NC
ENSG00000120656.11	TAF12	13.46	14.8	31.75	31.32	36.19	128.43	0.1	0.23	0.44	0.658	0.793	NC
ENSG00000188060.7	RAB42	20.4	17.62	29.38	38.88	24.09	136.64	0.53	0.32	1.68	0.0922	0.166	NC
ENSG00000162419.12	GMEB1	15.5	22.55	24.1	21.23	21.28	131.9	1.09	0.29	3.77	0.0002	0.0007	NC
ENSG00000198492.16	YTHDF2	20.4	10.57	130.52	123.71	118.63	277.6	-1.71	0.22	-7.9	0	0	NC
ENSG00000159023.21	EPB41	62.43	23.96	71.22	77.94	76.97	332.43	0.45	0.31	1.48	0.139	0.233	NC
ENSG00000116350.17	SRSF4	65.69	55.67	128.87	113.26	115.28	499.22	0.33	0.13	2.49	0.0129	0.0328	NC
ENSG00000162511.8	LAPTM5	294.99	274.48	1414.2	1264.58	1498.29	3635.89	-0.99	0.13	-7.71	0	0	NC
ENSG00000162512.16	SDC3	64.47	5.64	26.01	74.88	45.57	241.7	0.71	0.88	0.81	0.42	0.577	NC
ENSG00000134644.15	PUM1	81.19	54.97	141.13	157.19	170.12	590.47	0.09	0.14	0.66	0.511	0.674	NC
ENSG00000060688.13	SNRNP40	4.08	11.28	43.23	41.19	42.61	109.94	-1.05	0.48	-2.18	0.0294	0.065	NC
ENSG00000121766.15	ZCCHC17	37.95	24.66	32.07	31.13	33.91	222.64	1.29	0.22	5.93	0	0	NC
ENSG00000121769.8	FABP3	7.34	4.93	115.84	47.1	6.03	123.33	-1.74	1.01	-1.72	0.0851	0.155	NC
ENSG00000168528.12	SERINC2	8.16	1.41	54.42	47.96	34.44	96.66	-1.96	0.57	-3.45	0.0006	0.0021	NC
ENSG00000162517.13	PEF1	12.24	10.92	71.2	66.36	76.13	174.93	-1.3	0.23	-5.7	0	0	NC
ENSG00000184007.21	PTP4A2	261.13	199.07	265.1	294.26	296.42	1608.07	0.98	0.09	11.24	0	0	NC
ENSG00000121774.18	KHDRBS1	75.89	34.88	180.25	177.3	189.88	552.63	-0.49	0.23	-2.12	0.0342	0.0727	NC
ENSG00000025800.14	KPNA6	24.89	20.79	100.6	97.35	95.03	271.35	-0.8	0.16	-5.09	0	0	NC
ENSG00000084652.16	TXLNA	52.23	28.89	140.68	131.06	126.31	418.2	-0.42	0.17	-2.47	0.0136	0.0343	NC
ENSG00000160055.19	TMEM234	8.16	1.41	17.42	14.5	14.35	47.66	-0.46	0.51	-0.91	0.363	0.514	NC
ENSG00000084623.11	EIF3I	45.29	39.46	140.42	132.34	148.95	434.17	-0.43	0.15	-2.85	0.0043	0.0126	NC
ENSG00000116478.12	HDAC1	41.62	19.03	121.47	101.78	117.92	308.44	-0.8	0.37	-2.17	0.0303	0.0665	NC
ENSG00000175130.7	MARCKSL1	9.38	0	4.35	2.81	5.61	29.18	1.34	1.32	1.02	0.309	0.453	NC
ENSG00000160058.18	BSDC1	6.53	5.64	115.43	115.57	116.78	208.94	-2.96	0.27	-11.14	0	0	Down
ENSG00000176261.15	ZBTB8OS	23.26	28.89	53.39	54.26	57.47	227.27	0.27	0.21	1.28	0.2	0.315	NC
ENSG00000162521.19	RBBP4	28.97	35.23	149.77	151.41	147.85	391.37	-0.94	0.23	-4.03	0.0001	0.0003	NC
ENSG00000162522.11	KIAA1522	18.77	21.85	45.82	36.29	25.99	164.9	0.52	0.32	1.63	0.102	0.18	NC
ENSG00000134684.10	YARS	53.04	15.86	125.84	129.12	102.24	357.11	-0.54	0.43	-1.25	0.213	0.334	NC
ENSG00000116497.18	S100PBP	20.4	15.5	34.64	32.37	29.51	146.14	0.46	0.19	2.4	0.0164	0.0403	NC
ENSG00000116514.16	RNF19B	37.95	23.61	77.7	74.91	79.63	264.32	-0.09	0.18	-0.49	0.625	0.77	NC
ENSG00000004455.17	AK2	70.18	54.97	133.92	142.55	142.68	526.17	0.11	0.13	0.85	0.396	0.552	NC
ENSG00000160094.15	ZNF362	15.5	9.87	24.77	24.28	27.4	106.39	0.28	0.22	1.29	0.197	0.312	NC
ENSG00000134686.18	PHC2	35.09	15.86	90.84	77.5	93.09	258.8	-0.54	0.25	-2.13	0.0332	0.0708	NC
ENSG00000163866.9	SMIM12	11.42	7.05	47.5	53.65	43.85	119.82	-1.12	0.26	-4.23	0	0.0001	NC
ENSG00000188910.8	GJB3	0	19.38	0.03	0.03	0	58.47	10.27	2.09	4.9	0	0	NC
ENSG00000163867.17	ZMYM6	5.3	7.05	36.9	39.8	31.53	89.24	-1.22	0.31	-3.94	0.0001	0.0004	NC
ENSG00000197056.11	ZMYM1	2.04	9.87	16.76	19.1	16.6	63.01	-0.07	0.69	-0.1	0.924	0.958	NC
ENSG00000116560.11	SFPQ	87.72	62.36	267.08	290.97	263.5	818.39	-0.57	0.1	-5.47	0	0	NC
ENSG00000146463.12	ZMYM4	93.43	38.76	87.97	84.47	88.33	452.8	0.82	0.28	2.97	0.003	0.0091	NC
ENSG00000142687.18	KIAA0319L	17.95	23.25	105.47	100.66	113.62	261.19	-1.17	0.38	-3.08	0.0021	0.0066	NC
ENSG00000020129.16	NCDN	14.69	0.7	23.99	16.28	22.61	69.01	-0.27	1.05	-0.26	0.797	0.883	NC
ENSG00000126067.12	PSMB2	113.83	41.58	125.08	132.05	117.45	574.15	0.55	0.35	1.55	0.122	0.209	NC
ENSG00000134698.11	AGO4	21.62	20.08	102.15	117.28	108.21	265.28	-1.19	0.33	-3.61	0.0003	0.0012	NC
ENSG00000092847.12	AGO1	19.18	44.04	72.29	71.02	78.7	303.94	0.27	0.5	0.54	0.589	0.745	NC
ENSG00000126070.20	AGO3	36.31	58.84	46.82	65.06	51.07	327.04	1.11	0.36	3.08	0.002	0.0065	NC
ENSG00000092850.12	TEKT2	3.26	5.64	1.98	1.15	0.51	22.81	3.11	0.81	3.84	0.0001	0.0005	NC
ENSG00000116863.11	ADPRHL2	6.53	9.16	63.23	50.85	60.58	126.31	-1.66	0.44	-3.79	0.0001	0.0006	NC
ENSG00000171812.13	COL8A2	13.87	0	106.74	213.9	95.43	247.3	-3.19	1.33	-2.4	0.0164	0.0402	NC
ENSG00000054116.12	TRAPPC3	26.93	16.91	97.94	93.16	98.91	256.09	-0.87	0.17	-5.13	0	0	NC
ENSG00000116871.15	MAP7D1	44.07	23.61	254.65	213.3	227.82	537.58	-1.48	0.22	-6.81	0	0	NC
ENSG00000054118.15	THRAP3	72.63	51.44	183.69	178.6	179.55	605.95	-0.25	0.11	-2.15	0.0317	0.0689	NC
ENSG00000286379.1	AL591845.1	12.24	0	0.27	0.45	0.26	29.45	5.42	1.42	3.81	0.0001	0.0006	NC
ENSG00000196182.10	STK40	24.07	45.1	215.33	196.11	198.81	507.05	-1.17	0.39	-3.02	0.0025	0.0078	NC
ENSG00000181817.6	LSM10	20.4	13.39	51.71	48.16	54.98	158.48	-0.38	0.26	-1.45	0.146	0.243	NC
ENSG00000116898.12	MRPS15	15.5	20.44	74.91	65.71	70.55	202.66	-0.65	0.24	-2.66	0.0077	0.021	NC
ENSG00000119535.17	CSF3R	88.95	12.68	104.66	96.86	111.56	393.57	0.09	0.8	0.11	0.912	0.952	NC
ENSG00000163875.15	MEAF6	33.46	18.32	50.32	61.97	59.94	211.89	0.09	0.22	0.39	0.697	0.82	NC
ENSG00000163877.11	SNIP1	17.14	17.62	22	19.81	24.54	129.8	0.99	0.23	4.3	0	0.0001	NC
ENSG00000163879.11	DNALI1	18.77	16.21	8.84	5.96	5.13	97.39	2.67	0.31	8.66	0	0	Up
ENSG00000134697.13	GNL2	46.92	35.23	86.29	84.02	73.49	328.39	0.29	0.15	1.94	0.0519	0.103	NC
ENSG00000116922.14	C1orf109	4.08	4.23	17.66	16.09	18.86	50.51	-0.76	0.35	-2.16	0.0308	0.0672	NC
ENSG00000197982.14	C1orf122	35.09	4.58	24.21	16.45	22.55	122.98	1.04	0.77	1.35	0.176	0.284	NC
ENSG00000188786.10	MTF1	72.63	25.37	69.91	51.13	59.27	337.25	0.96	0.44	2.19	0.0283	0.0629	NC
ENSG00000204084.13	INPP5B	3.67	7.05	49.7	58.96	50.68	111.29	-1.97	0.32	-6.14	0	0	NC
ENSG00000183431.12	SF3A3	39.99	43.69	118.58	120.26	122.13	411.03	-0.2	0.15	-1.29	0.195	0.31	NC
ENSG00000183520.12	UTP11	25.7	5.64	31.68	31.36	29.59	123.82	0.24	0.5	0.48	0.633	0.775	NC
ENSG00000116954.8	RRAGC	34.68	32.42	47.14	49.98	40.22	247.99	0.88	0.27	3.29	0.001	0.0035	NC
ENSG00000214114.9	MYCBP	15.1	2.11	33.68	28.78	33.78	87.06	-0.8	0.63	-1.27	0.204	0.322	NC
ENSG00000174574.16	AKIRIN1	15.5	4.23	88.35	94.54	89.31	188.48	-1.98	0.35	-5.66	0	0	NC
ENSG00000168653.11	NDUFS5	62.02	35.94	74.88	82.17	94.27	380.04	0.51	0.19	2.72	0.0065	0.0181	NC
ENSG00000127603.27	MACF1	412.09	144.81	276.73	368.91	304.9	1853.59	1.05	0.38	2.77	0.0056	0.0157	NC
ENSG00000090621.14	PABPC4	93.43	123.67	167.13	151.52	197.1	819.32	0.63	0.3	2.09	0.0366	0.077	NC
ENSG00000084072.16	PPIE	6.94	9.16	80.55	75.44	44.8	148.23	-1.7	0.4	-4.29	0	0.0001	NC
ENSG00000043514.17	TRIT1	10.2	3.52	18.88	19.33	17.11	59.97	-0.19	0.31	-0.62	0.536	0.701	NC
ENSG00000131236.17	CAP1	119.96	85.62	605.6	553.17	611.11	1452.05	-1.22	0.11	-11.56	0	0	NC
ENSG00000131238.17	PPT1	114.24	119.44	927.87	891.72	863.63	1991.34	-1.64	0.2	-8.21	0	0	NC
ENSG00000117000.9	RLF	57.94	14.8	31.95	35.72	30.34	214.09	1.28	0.47	2.71	0.0068	0.0188	NC
ENSG00000084073.9	ZMPSTE24	3.26	13.39	186.73	174.41	168.56	322.59	-2.98	0.71	-4.19	0	0.0001	NC
ENSG00000084070.12	SMAP2	114.24	35.23	159.34	160.51	167.61	605.79	0.06	0.39	0.16	0.872	0.928	NC
ENSG00000187815.10	ZFP69	3.26	5.64	9.26	11.51	11.94	39.88	0.04	0.39	0.1	0.919	0.956	NC
ENSG00000066136.20	NFYC	24.89	16.21	60.25	57.11	60.15	197.82	-0.24	0.17	-1.46	0.145	0.241	NC
ENSG00000171793.16	CTPS1	6.53	3.52	24.42	23.34	22.27	61.85	-0.94	0.32	-2.94	0.0033	0.01	NC
ENSG00000010803.16	SCMH1	15.5	17.97	24.89	23.3	27.89	132.97	0.77	0.29	2.63	0.0086	0.023	NC
ENSG00000127124.16	HIVEP3	41.62	6.34	36.42	25.1	32.77	149.3	0.64	0.69	0.93	0.354	0.505	NC
ENSG00000198815.9	FOXJ3	55.08	31.71	80.57	81.56	79.18	337.3	0.38	0.13	3	0.0027	0.0082	NC
ENSG00000127125.9	PPCS	56.31	54.26	92.23	84.32	92.17	428.4	0.62	0.14	4.41	0	0.0001	NC
ENSG00000186409.17	CCDC30	24.48	11.98	3.61	4.25	3.78	87.23	3.41	0.34	9.9	0	0	Up
ENSG00000065978.19	YBX1	553.67	586.3	617.97	600.32	665.5	3924.14	1.17	0.17	6.88	0	0	NC
ENSG00000117385.15	P3H1	2.45	7.75	51.9	52.09	60.73	113.77	-2.05	0.55	-3.71	0.0002	0.0009	NC
ENSG00000177868.12	SVBP	8.57	3.52	10.92	11.19	16.21	48.66	0.15	0.42	0.36	0.718	0.833	NC
ENSG00000164010.15	ERMAP	13.87	2.82	31.07	30.65	47.59	96.41	-0.93	0.56	-1.67	0.0942	0.169	NC
ENSG00000164011.18	ZNF691	2.45	17.26	20.25	19.04	23.19	90.38	0.41	1.02	0.4	0.691	0.816	NC
ENSG00000117394.23	SLC2A1	9.79	11.98	2.54	3.58	3.09	63.03	3.16	0.34	9.42	0	0	Up
ENSG00000186973.11	FAM183A	29.38	20.44	1.46	1.08	0.32	129.66	6.01	0.51	11.87	0	0	Up
ENSG00000117395.12	EBNA1BP2	21.22	7.75	45.6	42.78	46.77	139.49	-0.41	0.28	-1.46	0.144	0.24	NC
ENSG00000159479.17	MED8	19.18	16.91	58.87	59.39	60.41	187.96	-0.42	0.17	-2.53	0.0113	0.0294	NC
ENSG00000198198.17	SZT2	21.22	6.34	103.68	123.78	114.67	253.92	-1.68	0.52	-3.24	0.0012	0.0041	NC
ENSG00000142949.17	PTPRF	4.9	7.05	4.11	3.34	0.9	36.66	2.47	0.7	3.52	0.0004	0.0017	NC
ENSG00000066135.13	KDM4A	6.53	10.57	22.64	23.46	24.8	83.13	-0.13	0.29	-0.44	0.662	0.795	NC
ENSG00000117408.11	IPO13	5.71	9.87	76.4	75.99	65.91	162.83	-1.73	0.45	-3.85	0.0001	0.0005	NC
ENSG00000117410.14	ATP6V0B	40.8	21.49	306.75	294.48	292.83	623.28	-1.98	0.15	-13.05	0	0	NC
ENSG00000117411.16	B4GALT2	13.87	2.11	9.85	8.52	7.56	57.26	1.24	0.72	1.73	0.0845	0.154	NC
ENSG00000117419.16	ERI3	1.63	7.4	36.93	33.69	38.01	85.47	-1.47	0.67	-2.2	0.0276	0.0617	NC
ENSG00000187147.18	RNF220	19.99	21.49	76.43	62.56	75.14	213.53	-0.5	0.23	-2.15	0.0313	0.0682	NC
ENSG00000126106.14	TMEM53	8.98	2.11	43.6	33.5	36.38	87.36	-1.52	0.41	-3.71	0.0002	0.0008	NC
ENSG00000142937.12	RPS8	790.32	691.65	321.13	331.32	413.63	4327.29	2.35	0.14	16.74	0	0	Up
ENSG00000173846.13	PLK3	19.58	5.64	41.87	50.61	33.24	121.68	-0.59	0.52	-1.13	0.258	0.39	NC
ENSG00000222009.8	BTBD19	1.63	6.69	16.37	21.61	10.91	52.82	-0.39	0.73	-0.53	0.593	0.747	NC
ENSG00000070785.17	EIF2B3	6.53	8.46	50.63	49	48.21	108.91	-1.54	0.51	-3.05	0.0023	0.0072	NC
ENSG00000126107.15	HECTD3	17.14	33.47	174.02	145.28	141.99	365.88	-1.34	0.68	-1.98	0.0482	0.0965	NC
ENSG00000126088.14	UROD	33.05	41.93	95.69	78.03	82.72	331.16	0.15	0.27	0.55	0.584	0.741	NC
ENSG00000117450.14	PRDX1	48.96	94.43	335.16	410.01	345.92	963.27	-0.94	0.41	-2.28	0.0227	0.0523	NC
ENSG00000117448.13	AKR1A1	74.67	53.56	288.74	281.84	273.74	772.9	-0.84	0.11	-7.99	0	0	NC
ENSG00000132780.17	NASP	44.07	28.54	91.76	68.06	70.8	288.44	0.12	0.26	0.45	0.652	0.789	NC
ENSG00000159588.15	CCDC17	13.06	4.23	12.65	10.16	5.5	53.85	1.04	0.53	1.95	0.0508	0.101	NC
ENSG00000159592.11	GPBP1L1	118.32	97.25	215.2	217.15	213.14	884.4	0.3	0.08	3.71	0.0002	0.0008	NC
ENSG00000159596.7	TMEM69	39.99	13.39	28.07	28.27	31.91	175.88	1.09	0.37	2.94	0.0033	0.01	NC
ENSG00000086015.21	MAST2	3.26	21.85	75.15	65.31	53.95	163.94	-1.08	0.83	-1.31	0.191	0.304	NC
ENSG00000117461.15	PIK3R3	4.08	19.03	5.33	4.92	4.55	78.65	2.77	0.74	3.74	0.0002	0.0008	NC
ENSG00000117472.10	TSPAN1	45.29	32.77	10.16	7.18	1.4	199.69	3.88	0.63	6.12	0	0	NC
ENSG00000132128.16	LRRC41	7.34	11.63	79.94	69.26	80.57	169.3	-1.68	0.3	-5.66	0	0	NC
ENSG00000173660.12	UQCRH	69.36	121.21	101.12	81.47	100.59	656.38	1.37	0.43	3.2	0.0014	0.0046	NC
ENSG00000117481.10	NSUN4	13.87	14.09	36.05	38.07	35.24	129.86	-0.07	0.19	-0.39	0.7	0.821	NC
ENSG00000079277.21	MKNK1	47.74	12.33	188.58	236.98	201.41	475.69	-1.54	0.46	-3.33	0.0009	0.003	NC
ENSG00000142961.14	MOB3C	6.53	13.39	101.58	94.1	101.23	212.51	-1.88	0.42	-4.52	0	0	NC
ENSG00000123472.12	ATPAF1	35.09	21.85	48.77	51.57	57.7	226.27	0.39	0.17	2.26	0.0236	0.054	NC
ENSG00000159658.12	EFCAB14	133.01	151.51	292.6	311.75	321.11	1226.24	0.21	0.19	1.11	0.267	0.401	NC
ENSG00000142973.14	CYP4B1	0.41	9.87	5.42	7.81	1.57	38.89	1.6	1.27	1.26	0.208	0.326	NC
ENSG00000123473.15	STIL	10.61	17.62	8.38	5.35	5.61	77.46	2.38	0.46	5.13	0	0	NC
ENSG00000162368.13	CMPK1	52.23	53.56	247.62	260.5	244.85	656.77	-0.95	0.15	-6.52	0	0	NC
ENSG00000132122.12	SPATA6	15.1	15.5	20.81	20.18	19.37	111.13	0.92	0.2	4.52	0	0	NC
ENSG00000162373.13	BEND5	16.32	4.93	0.03	0.1	0.13	47.9	8.05	0.71	11.4	0	0	Up
ENSG00000185104.20	FAF1	23.66	33.83	57.45	51.68	52.91	241.75	0.47	0.48	0.99	0.322	0.467	NC
ENSG00000123080.12	CDKN2C	6.53	5.64	14.36	8	8.46	46.01	0.52	0.45	1.15	0.252	0.382	NC
ENSG00000123091.5	RNF11	35.09	23.96	105.83	102.53	119.25	313.1	-0.63	0.19	-3.26	0.0011	0.0038	NC
ENSG00000085831.15	TTC39A	12.24	2.82	0.42	0.24	0.37	35.51	5.61	0.75	7.49	0	0	Up
ENSG00000085832.17	EPS15	94.66	73.64	151.73	170.62	168.51	670.17	0.31	0.14	2.29	0.022	0.051	NC
ENSG00000117859.19	OSBPL9	32.23	39.46	91.15	101.36	85.98	332.3	-0.05	0.22	-0.21	0.832	0.905	NC
ENSG00000078618.21	NRDC	78.34	48.98	238.45	230.3	223.34	712.12	-0.48	0.22	-2.17	0.0298	0.0658	NC
ENSG00000134717.18	BTF3L4	37.54	42.99	74.35	85	74.71	325.82	0.35	0.2	1.74	0.082	0.151	NC
ENSG00000157077.14	ZFYVE9	24.48	2.11	3.89	4.2	3.09	62.36	2.89	0.82	3.52	0.0004	0.0016	NC
ENSG00000154222.14	CC2D1B	17.14	8.46	90.81	91.94	73.06	196.27	-1.47	0.25	-5.96	0	0	NC
ENSG00000134748.13	PRPF38A	32.64	21.14	57.74	61.27	60.67	245.86	0.21	0.24	0.88	0.376	0.529	NC
ENSG00000134744.14	TUT4	33.86	45.8	92.45	80.62	79.15	335.45	0.23	0.28	0.82	0.41	0.566	NC
ENSG00000162377.6	COA7	28.56	26.07	39.67	39.84	30.07	184.03	0.81	0.27	2.95	0.0032	0.0097	NC
ENSG00000162378.13	ZYG11B	33.05	52.85	137.27	134.72	147.75	444.33	-0.37	0.42	-0.88	0.38	0.533	NC
ENSG00000228929.1	RPS13P2	7.34	7.05	1.02	1.47	1.83	43.25	3.69	0.41	8.98	0	0	Up
ENSG00000121310.17	ECHDC2	0.82	9.16	99.21	82.19	71.38	161.89	-2.56	0.95	-2.69	0.0071	0.0196	NC
ENSG00000116171.18	SCP2	64.47	86.32	347.75	356.4	346.28	924.31	-0.94	0.3	-3.17	0.0015	0.005	NC
ENSG00000162384.14	CZIB	32.23	12.68	56.81	47.41	54.18	186.98	-0.06	0.58	-0.1	0.921	0.957	NC
ENSG00000157193.18	LRP8	12.24	0	9.89	16.16	9.17	43.35	0.06	1.34	0.05	0.962	0.98	NC
ENSG00000058804.12	NDC1	13.87	10.57	49.51	46.64	45.76	141.39	-0.64	0.24	-2.65	0.0081	0.0218	NC
ENSG00000058799.15	YIPF1	10.61	11.98	49.46	48.87	51.47	139.42	-0.83	0.21	-3.88	0.0001	0.0005	NC
ENSG00000081870.11	HSPB11	23.66	19.73	29.16	26.73	30.17	162.55	0.91	0.18	4.99	0	0	NC
ENSG00000203985.11	LDLRAD1	6.53	4.93	4	2.07	0.41	31.74	2.67	1.05	2.55	0.0108	0.0282	NC
ENSG00000116209.12	TMEM59	77.52	55.67	325.87	337.93	335.74	872.2	-1.02	0.1	-10.03	0	0	NC
ENSG00000116205.14	TCEANC2	9.79	9.16	22.47	27.77	25.19	83.7	-0.13	0.28	-0.48	0.635	0.776	NC
ENSG00000116221.15	MRPL37	12.24	8.1	55.32	44.96	48.12	135.04	-0.95	0.29	-3.32	0.0009	0.0032	NC
ENSG00000157216.15	SSBP3	9.79	3.52	14.14	12.9	10.8	44.46	0.04	0.77	0.06	0.954	0.975	NC
ENSG00000006555.11	TTC22	9.79	2.82	0.86	1.15	0.86	32.57	3.96	0.47	8.42	0	0	Up
ENSG00000116133.13	DHCR24	11.83	11.63	164.38	248.37	105.59	326.57	-2.61	0.43	-6.02	0	0	NC
ENSG00000162402.14	USP24	120.36	60.96	166.04	178.66	164.77	716.92	0.36	0.2	1.81	0.0708	0.133	NC
ENSG00000260971.4	AC119674.1	0	8.46	0.08	0.21	0.17	25.88	6.32	1.48	4.28	0	0.0001	NC
ENSG00000162407.9	PLPP3	19.58	25.02	45.74	75.34	50.89	223.58	0.13	0.4	0.31	0.755	0.857	NC
ENSG00000162409.11	PRKAA2	13.06	8.46	0.17	0.27	0.04	52.21	7.3	0.57	12.8	0	0	Up
ENSG00000187889.13	FYB2	8.16	8.46	1.59	0.99	0.22	43.75	4.45	0.72	6.16	0	0	NC
ENSG00000021852.13	C8B	1.63	42.28	236.6	183.93	274.12	490.82	-1.91	1.3	-1.47	0.143	0.238	NC
ENSG00000162600.12	OMA1	19.18	18.67	24.55	21.67	27.38	129.26	0.89	0.24	3.71	0.0002	0.0008	NC
ENSG00000184292.7	TACSTD2	48.15	34.88	1.63	1.78	0.71	213.6	6.21	0.34	18.01	0	0	Up
ENSG00000162601.11	MYSM1	59.57	26.78	64.34	83.29	67.32	324.03	0.52	0.27	1.91	0.056	0.11	NC
ENSG00000177606.7	JUN	68.95	94.78	286.26	286.1	300.34	899.01	-0.45	0.32	-1.4	0.162	0.265	NC
ENSG00000134709.11	HOOK1	39.17	26.78	1.12	1.01	0.84	175.85	6.39	0.32	19.7	0	0	Up
ENSG00000134716.11	CYP2J2	8.98	7.05	0.59	0.34	0.07	39.23	5.8	0.7	8.34	0	0	Up
ENSG00000162599.17	NFIA	40.39	55.67	14.34	14.41	15.44	261.36	2.97	0.39	7.69	0	0	Up
ENSG00000162604.12	TM2D1	24.48	6.34	37.59	42.95	46.34	139.28	-0.25	0.43	-0.58	0.562	0.723	NC
ENSG00000132849.20	PATJ	15.5	11.98	1.88	2.59	2.73	74.84	3.82	0.3	12.93	0	0	Up
ENSG00000162607.13	USP1	18.77	13.39	58.35	55.57	52.96	173.74	-0.49	0.19	-2.61	0.0092	0.0244	NC
ENSG00000116641.18	DOCK7	33.86	47.21	103.1	97.25	99.02	378.69	0.08	0.27	0.3	0.764	0.863	NC
ENSG00000125703.15	ATG4C	11.42	10.57	38.81	33.99	36.46	116.69	-0.4	0.33	-1.19	0.233	0.359	NC
ENSG00000088035.18	ALG6	8.16	2.11	19.98	18.49	17.69	50.41	-0.73	0.51	-1.43	0.152	0.251	NC
ENSG00000142856.16	ITGB3BP	1.22	6.34	8.33	8.86	12.58	36.67	0.02	0.74	0.02	0.98	0.99	NC
ENSG00000203965.13	EFCAB7	7.34	3.52	4.86	4.54	4.02	31.75	1.53	0.36	4.3	0	0.0001	NC
ENSG00000079739.17	PGM1	11.42	15.15	112.87	94.54	117.92	232.97	-1.76	0.31	-5.65	0	0	NC
ENSG00000162434.13	JAK1	201.15	102.18	255.43	269.43	299.81	1173.82	0.38	0.21	1.8	0.0719	0.135	NC
ENSG00000162433.15	AK4	6.53	4.23	0.61	0.24	0.43	31.54	5.02	0.54	9.35	0	0	Up
ENSG00000213625.9	LEPROT	35.09	23.25	298.25	274.78	323.37	619.69	-2.06	0.19	-10.78	0	0	Down
ENSG00000116678.19	LEPR	1.63	6.34	14.48	14.32	18.32	50.22	-0.41	0.86	-0.48	0.632	0.775	NC
ENSG00000184588.18	PDE4B	17.95	47.57	26.58	33.41	46.75	246.61	1.36	0.6	2.24	0.025	0.0567	NC
ENSG00000152763.17	WDR78	24.48	34.53	1.96	2.02	0.73	152.6	5.53	0.47	11.68	0	0	Up
ENSG00000198160.14	MIER1	37.95	28.19	64.68	87.33	77.37	286.1	0.08	0.19	0.39	0.699	0.821	NC
ENSG00000142864.14	SERBP1	142.8	130.37	235.06	238.68	235.06	1088.52	0.54	0.16	3.28	0.001	0.0036	NC
ENSG00000116717.13	GADD45A	25.3	17.62	12.04	12.1	11.47	114.87	2.07	0.25	8.32	0	0	Up
ENSG00000172380.6	GNG12	10.61	29.6	79.43	69.44	77.35	228.09	-0.51	0.62	-0.83	0.404	0.56	NC
ENSG00000116729.14	WLS	8.16	5.64	113.82	114.88	114.48	214.88	-2.72	0.62	-4.41	0	0.0001	NC
ENSG00000066557.6	LRRC40	11.02	13.39	21.78	22.91	21.45	105.31	0.51	0.25	2.03	0.0419	0.0862	NC
ENSG00000116754.13	SRSF11	112.61	79.63	217.84	226.1	212.32	834.31	0.1	0.08	1.24	0.216	0.337	NC
ENSG00000118454.13	ANKRD13C	16.32	16.91	31.41	33.69	30.77	132.58	0.36	0.19	1.94	0.0519	0.103	NC
ENSG00000132485.14	ZRANB2	29.38	53.2	91.06	105.72	109.63	396.89	0.15	0.44	0.33	0.744	0.849	NC
ENSG00000254685.6	FPGT	23.66	10.22	39.93	41.55	44.22	150.42	-0.04	0.22	-0.2	0.845	0.913	NC
ENSG00000116791.14	CRYZ	17.95	10.92	43.33	33.14	30.04	122.28	-0.08	0.32	-0.25	0.804	0.887	NC
ENSG00000162623.16	TYW3	33.46	11.98	33.43	25.62	34.36	157.55	0.76	0.41	1.84	0.0658	0.125	NC
ENSG00000117054.13	ACADM	25.7	47.92	81.8	89.94	78.3	328.08	0.19	0.46	0.41	0.683	0.81	NC
ENSG00000137955.16	RABGGTB	35.09	26.78	140.37	139.2	129.08	372.88	-0.84	0.14	-6.21	0	0	NC
ENSG00000142892.15	PIGK	3.26	4.93	68.68	78.54	73.68	134.32	-2.85	0.34	-8.46	0	0	Down
ENSG00000226084.5	AC113935.1	2.45	5.64	0.75	1.2	1.46	19.44	3.03	0.75	4.03	0.0001	0.0003	NC
ENSG00000036549.13	AC118549.1	31.82	44.4	41.59	47.05	39.99	272.83	1.19	0.27	4.41	0	0.0001	NC
ENSG00000077254.14	USP33	70.99	34.18	193.86	193.17	198.08	583.67	-0.56	0.28	-1.98	0.048	0.0961	NC
ENSG00000180488.15	MIGA1	13.06	8.46	22.52	27.17	28.93	102.7	0.08	0.35	0.23	0.82	0.898	NC
ENSG00000162614.18	NEXN	8.98	18.32	24.96	28.22	19.5	119.77	0.66	0.48	1.38	0.168	0.273	NC
ENSG00000162613.16	FUBP1	45.29	39.11	102.56	109.43	121.08	389.3	-0.1	0.15	-0.65	0.515	0.678	NC
ENSG00000162616.9	DNAJB4	8.16	9.16	12.51	14	12.6	58.34	0.58	0.52	1.12	0.265	0.398	NC
ENSG00000122420.10	PTGFR	28.56	21.14	0.34	0.45	0.07	124.92	7.71	0.49	15.61	0	0	Up
ENSG00000137959.16	IFI44L	238.69	335.08	202.24	386.16	233.45	1974.74	1.44	0.36	4.02	0.0001	0.0003	NC
ENSG00000137965.11	IFI44	116.28	107.11	132.53	219.11	161.25	882.65	0.78	0.26	3.04	0.0024	0.0075	NC
ENSG00000117114.19	ADGRL2	5.71	7.05	0.07	0.07	0	29.7	8.33	0.83	9.99	0	0	Up
ENSG00000142875.19	PRKACB	28.15	85.62	149.21	189.67	117.6	507.42	-0.22	0.71	-0.31	0.758	0.859	NC
ENSG00000137976.7	DNASE2B	0	33.83	34.8	24.35	11.15	137.14	1.04	1.72	0.61	0.543	0.708	NC
ENSG00000117133.11	RPF1	43.25	23.25	50.97	52.94	50.06	253.64	0.67	0.2	3.34	0.0008	0.0029	NC
ENSG00000174021.11	GNG5	8.98	5.29	23.45	22.39	21.47	69.07	-0.38	0.27	-1.4	0.16	0.262	NC
ENSG00000117151.13	CTBS	11.83	10.22	55.52	43.74	42.71	132.54	-0.79	0.26	-3.01	0.0026	0.0082	NC
ENSG00000171517.6	LPAR3	4.9	16.21	25.64	15.04	36.85	88.09	-0.13	0.79	-0.16	0.87	0.927	NC
ENSG00000153898.13	MCOLN2	8.16	9.16	11.95	10.49	9.81	56.67	0.96	0.32	3.04	0.0024	0.0075	NC
ENSG00000162643.13	WDR63	14.69	8.46	0.75	1.17	0.15	65.31	5.47	0.7	7.81	0	0	Up
ENSG00000097096.9	SYDE2	0	8.46	0.37	0.21	0.07	24.01	5.71	1.53	3.74	0.0002	0.0008	NC
ENSG00000162642.14	C1orf52	16.32	25.37	22.76	24.57	22.23	149.41	1.21	0.3	4.08	0	0.0002	NC
ENSG00000142867.14	BCL10	33.46	14.09	38.37	36.84	37.73	179.04	0.61	0.25	2.41	0.0159	0.0392	NC
ENSG00000153904.20	DDAH1	23.66	5.64	0.86	0.69	0.3	65.56	5.68	0.7	8.1	0	0	Up
ENSG00000117174.11	ZNHIT6	43.25	10.92	31.63	31.56	32.99	179.95	0.97	0.46	2.08	0.0377	0.0789	NC
ENSG00000122417.15	ODF2L	31.01	28.89	24.87	23.27	22.46	193.13	1.66	0.15	10.96	0	0	NC
ENSG00000137975.8	CLCA2	34.68	62.01	0.73	2.14	0.45	243.34	6.73	0.65	10.3	0	0	Up
ENSG00000016602.9	CLCA4	13.46	12.68	0.03	0.03	0	63.53	10.4	0.79	13.08	0	0	Up
ENSG00000097033.14	SH3GLB1	127.3	81.74	229.98	249.23	227.83	852.83	0.01	0.24	0.03	0.976	0.988	NC
ENSG00000183291.17	SELENOF	53.86	69.41	181.04	208.37	189.81	635.51	-0.28	0.24	-1.15	0.251	0.382	NC
ENSG00000143013.13	LMO4	47.33	56.02	112.38	87.16	106.81	444.65	0.4	0.25	1.57	0.117	0.201	NC
ENSG00000065243.20	PKN2	43.66	69.06	198.42	186.19	216.72	620.91	-0.45	0.35	-1.29	0.198	0.314	NC
ENSG00000137947.12	GTF2B	61.2	35.23	79.65	78.71	74.52	351.85	0.55	0.18	3.08	0.0021	0.0067	NC
ENSG00000137944.18	KYAT3	25.3	14.8	41.89	43.79	44.02	165.7	0.16	0.17	0.99	0.322	0.468	NC
ENSG00000117226.12	GBP3	79.56	57.78	120.98	172.86	35.02	506.59	0.57	0.54	1.06	0.29	0.43	NC
ENSG00000117228.10	GBP1	386.79	170.18	280.54	230.62	373.87	1843.72	1.17	0.31	3.8	0.0001	0.0006	NC
ENSG00000162645.13	GBP2	99.55	53.91	286.42	179.89	331.35	789.01	-0.57	0.35	-1.63	0.103	0.182	NC
ENSG00000162654.9	GBP4	84.05	77.16	167.06	139.74	249.41	715.45	0.13	0.28	0.46	0.642	0.782	NC
ENSG00000154451.14	GBP5	249.7	61.31	124.56	102.32	242.49	996.01	1.2	0.59	2.04	0.0411	0.0849	NC
ENSG00000225492.6	GBP1P1	8.98	4.93	2.37	1.76	6.79	40.88	2.21	0.68	3.23	0.0012	0.0042	NC
ENSG00000197147.13	LRRC8B	13.06	23.25	21.37	31.25	22.27	129.91	0.83	0.49	1.7	0.0897	0.162	NC
ENSG00000231999.7	LRRC8C-DT	10.61	4.23	10.21	10.64	11.36	52.05	0.72	0.29	2.52	0.0119	0.0306	NC
ENSG00000171488.15	LRRC8C	46.11	47.21	120.49	127.08	151.27	444.91	-0.21	0.19	-1.11	0.265	0.399	NC
ENSG00000171492.14	LRRC8D	44.88	25.72	127.4	143.51	126.81	388.04	-0.62	0.15	-4.04	0.0001	0.0003	NC
ENSG00000162664.17	ZNF326	60.39	9.16	39.25	45.34	35.78	227.36	0.98	0.65	1.5	0.133	0.224	NC
ENSG00000122482.21	ZNF644	97.11	47.21	48.77	54.04	47.59	460.61	1.86	0.3	6.2	0	0	NC
ENSG00000189195.13	BTBD8	15.1	5.64	6.21	5.62	6.91	60.91	1.98	0.31	6.35	0	0	NC
ENSG00000174842.17	GLMN	8.98	2.82	7.25	7.66	5.95	38.67	0.99	0.37	2.69	0.0072	0.0197	NC
ENSG00000122484.9	RPAP2	31.82	10.57	21.54	23.29	18.19	132.22	1.2	0.47	2.58	0.01	0.0264	NC
ENSG00000067208.14	EVI5	47.33	40.87	76.55	70.66	82.85	364.06	0.56	0.2	2.87	0.0041	0.0121	NC
ENSG00000122406.14	RPL5	522.25	666.28	332.3	349.57	441.03	3687.62	1.99	0.27	7.34	0	0	NC
ENSG00000143033.18	MTF2	41.62	18.32	41.6	50.05	46.75	210.95	0.57	0.34	1.66	0.0968	0.173	NC
ENSG00000117500.13	TMED5	82.83	63.42	417.07	401.1	432.33	1016.99	-1.23	0.1	-11.79	0	0	NC
ENSG00000122483.17	CCDC18	14.28	7.05	16.85	17.25	19.41	80.69	0.52	0.25	2.1	0.0358	0.0756	NC
ENSG00000223745.8	CCDC18-AS1	24.48	12.68	41.54	35.59	47.18	155.26	0.1	0.25	0.38	0.701	0.822	NC
ENSG00000117505.13	DR1	24.89	39.46	122.74	133.9	126.51	362.46	-0.69	0.33	-2.1	0.0356	0.0752	NC
ENSG00000137942.16	FNBP1L	38.76	21.85	1.73	0.84	1.01	138.06	5.81	0.42	13.85	0	0	Up
ENSG00000137936.18	BCAR3	6.53	23.25	84.05	68.35	116.33	219.87	-1.23	0.71	-1.72	0.0861	0.157	NC
ENSG00000067334.14	DNTTIP2	25.3	19.73	68.48	72	72.76	235.22	-0.35	0.17	-2.04	0.041	0.0848	NC
ENSG00000023909.10	GCLM	26.11	8.46	18.24	25.96	17.11	112.13	0.95	0.41	2.32	0.0201	0.0472	NC
ENSG00000137962.13	ARHGAP29	15.91	2.11	0.14	0.1	0	47.03	8.14	1.45	5.63	0	0	NC
ENSG00000117528.14	ABCD3	15.5	21.85	53.08	56.01	51.77	177.47	-0.22	0.26	-0.84	0.403	0.559	NC
ENSG00000117525.14	F3	35.9	27.48	3.69	1.75	13.18	178.52	3.7	0.7	5.28	0	0	NC
ENSG00000117519.16	CNN3	49.78	20.44	0.81	0.81	0.39	182.63	7.01	0.44	16.06	0	0	Up
ENSG00000137970.7	RPL7P9	19.18	19.38	1.2	1.56	1.61	97.66	5.01	0.3	16.91	0	0	Up
ENSG00000117569.18	PTBP2	17.95	2.11	11.45	9.83	8.4	57.85	1.08	0.72	1.51	0.132	0.223	NC
ENSG00000188641.13	DPYD	107.71	56.73	192.73	216.04	260.42	761.82	-0.17	0.22	-0.77	0.442	0.602	NC
ENSG00000162627.17	SNX7	17.14	6.34	13.48	13.48	16.67	68.85	0.71	0.57	1.24	0.213	0.334	NC
ENSG00000099260.11	PALMD	8.98	0.7	0.59	0.34	0	19.96	4.94	1.63	3.03	0.0025	0.0077	NC
ENSG00000156869.13	FRRS1	20.81	17.97	25.2	19.33	22.16	137.55	1.12	0.27	4.12	0	0.0002	NC
ENSG00000162688.17	AGL	3.26	12.68	40.69	47.63	42.73	103.88	-1.29	0.86	-1.49	0.135	0.227	NC
ENSG00000117620.15	SLC35A3	5.71	11.28	27.31	35.38	32.86	103.91	-0.37	0.52	-0.72	0.469	0.631	NC
ENSG00000156876.10	SASS6	8.16	1.41	9.74	8.65	8.48	34.66	0.23	0.59	0.39	0.698	0.821	NC
ENSG00000122435.10	TRMT13	5.71	2.82	18.63	20.71	19.31	49.33	-0.94	0.34	-2.75	0.0059	0.0165	NC
ENSG00000137992.14	DBT	24.48	26.78	35.83	40.42	33.44	182.09	0.77	0.23	3.38	0.0007	0.0026	NC
ENSG00000137996.12	RTCA	73.44	42.28	58.2	53.17	48.28	369.37	1.38	0.16	8.44	0	0	NC
ENSG00000079335.20	CDC14A	8.57	9.87	10.96	14.55	11.49	66.12	0.89	0.3	2.95	0.0032	0.0097	NC
ENSG00000162695.12	SLC30A7	8.98	16.21	71.34	78.85	69.38	176.13	-1.26	0.44	-2.84	0.0045	0.0131	NC
ENSG00000117543.21	DPH5	3.26	5.64	14.22	13.04	16.39	53.47	-0.1	0.7	-0.15	0.883	0.935	NC
ENSG00000185946.16	RNPC3	11.42	25.37	35.1	45.99	37.75	162.43	0.28	0.45	0.63	0.531	0.695	NC
ENSG00000198890.9	PRMT6	21.22	5.64	15.88	15.04	16.36	87.37	0.96	0.43	2.25	0.0247	0.056	NC
ENSG00000134215.16	VAV3	48.96	31.36	35.61	31.9	27.14	257.47	1.65	0.19	8.85	0	0	NC
ENSG00000226822.3	LINC02785	7.34	2.82	2.32	1.68	2.84	30.79	2.45	0.47	5.21	0	0	NC
ENSG00000085491.17	SLC25A24	17.95	14.09	59.2	63.29	55.45	171.81	-0.6	0.2	-2.94	0.0033	0.0099	NC
ENSG00000162636.16	FAM102B	57.53	45.1	146.98	177.83	148.73	507.58	-0.33	0.15	-2.24	0.0254	0.0574	NC
ENSG00000162639.16	HENMT1	2.45	15.5	36.86	32.95	42.05	108.44	-0.63	0.78	-0.82	0.414	0.571	NC
ENSG00000134186.12	PRPF38B	45.29	22.9	130.64	131.57	147.25	394.93	-0.68	0.24	-2.89	0.0038	0.0113	NC
ENSG00000116266.11	STXBP3	26.93	19.73	99.99	109.55	108.19	288.24	-0.89	0.16	-5.53	0	0	NC
ENSG00000121957.14	GPSM2	4.9	4.58	9.74	11.17	7.67	39.99	0.31	0.37	0.82	0.413	0.57	NC
ENSG00000121940.15	CLCC1	8.16	2.11	31.19	29.83	31.8	73.37	-1.35	0.32	-4.23	0	0.0001	NC
ENSG00000085433.15	WDR47	7.34	27.48	44.06	45.18	37.99	166.95	0.18	0.77	0.24	0.813	0.893	NC
ENSG00000197780.10	TAF13	20.4	21.85	40.16	41.82	31.7	166.45	0.46	0.23	2.02	0.0438	0.0896	NC
ENSG00000215717.6	TMEM167B	22.85	6.69	102.1	105.27	110.79	231.17	-1.69	0.4	-4.23	0	0.0001	NC
ENSG00000179902.12	C1orf194	14.69	11.28	1.69	1.73	0.21	68.18	4.72	0.71	6.63	0	0	NC
ENSG00000116299.17	KIAA1324	10.61	8.46	2.57	2.3	2.88	58.03	3.22	0.29	10.93	0	0	Up
ENSG00000031698.13	SARS	32.64	21.85	140.32	142.02	132.52	352.22	-1.06	0.16	-6.83	0	0	NC
ENSG00000134243.12	SORT1	75.07	88.09	856.6	846.83	784.43	1755.96	-1.92	0.26	-7.51	0	0	NC
ENSG00000143106.13	PSMA5	36.72	40.87	119.56	120.38	120.02	389.68	-0.31	0.15	-2.11	0.0347	0.0737	NC
ENSG00000162650.16	ATXN7L2	7.34	3.52	6.08	6.85	6.16	36.7	1.04	0.32	3.23	0.0013	0.0042	NC
ENSG00000174151.14	CYB561D1	5.71	2.82	34.75	25.27	34	75.61	-1.48	0.51	-2.9	0.0038	0.0112	NC
ENSG00000065135.11	GNAI3	104.45	60.25	141.54	158.73	142.4	645.18	0.43	0.16	2.69	0.0071	0.0195	NC
ENSG00000168765.17	GSTM4	3.26	5.64	39.61	21.81	15.2	60.75	-1.26	0.62	-2.03	0.0422	0.0866	NC
ENSG00000168710.18	AHCYL1	42.84	35.23	234.2	256.44	201.9	570	-1.23	0.2	-6.27	0	0	NC
ENSG00000143093.15	STRIP1	8.57	4.58	64.11	61.19	61.76	138.96	-1.8	0.45	-4.02	0.0001	0.0003	NC
ENSG00000162775.16	RBM15	20.4	2.82	20.86	22.82	19.05	88.07	0.35	0.89	0.4	0.692	0.817	NC
ENSG00000134248.13	LAMTOR5	49.78	52.5	62.6	60.16	65.6	359.85	1.01	0.18	5.51	0	0	NC
ENSG00000177301.15	KCNA2	4.08	9.51	8.3	6.27	3.72	48.69	1.59	0.6	2.64	0.0083	0.0225	NC
ENSG00000177272.9	KCNA3	5.71	33.83	85.29	83.51	83.28	255.52	-0.5	0.91	-0.55	0.579	0.738	NC
ENSG00000143119.14	CD53	227.26	206.12	668.26	606.21	654.78	2119.95	-0.26	0.11	-2.36	0.0184	0.0445	NC
ENSG00000121931.16	LRIF1	10.61	9.87	23.18	26.99	20.1	93.44	0.15	0.29	0.51	0.611	0.76	NC
ENSG00000156171.14	DRAM2	23.26	58.84	112.92	114.63	147.92	417.6	-0.23	0.56	-0.42	0.677	0.806	NC
ENSG00000134255.14	CEPT1	46.11	20.08	77.06	75.8	78.73	289.76	0.06	0.27	0.23	0.818	0.897	NC
ENSG00000162777.17	DENND2D	72.63	51.09	206.43	191.15	205.84	628.26	-0.41	0.13	-3.24	0.0012	0.0041	NC
ENSG00000173947.14	PIFO	53.04	23.25	5.47	4.59	0.69	192.34	4.65	0.71	6.52	0	0	NC
ENSG00000116455.14	WDR77	8.98	7.05	34.24	33.81	29.48	91.34	-0.73	0.26	-2.78	0.0055	0.0155	NC
ENSG00000116459.11	ATP5PB	169.73	105	164.94	165.94	163.51	963.53	1.03	0.12	8.76	0	0	NC
ENSG00000143110.11	C1orf162	381.9	459.81	355.62	330.56	370.12	2714.04	1.56	0.22	7.03	0	0	NC
ENSG00000121933.19	TMIGD3	49.78	8.46	0.51	0.45	0.43	132.66	7.11	0.81	8.81	0	0	Up
ENSG00000282608.1	ADORA3	36.72	3.52	1.96	2.48	2.75	90.23	4.12	1.05	3.92	0.0001	0.0004	NC
ENSG00000116473.14	RAP1A	151.37	124.03	225.69	240.3	213.37	1031.68	0.55	0.11	4.84	0	0	NC
ENSG00000197852.12	INKA2	8.98	7.75	43.75	52.72	34.92	112.27	-1.06	0.46	-2.31	0.0208	0.0485	NC
ENSG00000064703.12	DDX20	11.42	14.09	47.29	46.67	39.47	134.48	-0.49	0.45	-1.09	0.274	0.41	NC
ENSG00000143079.15	CTTNBP2NL	84.87	53.91	47.77	57.36	40.8	412.4	1.76	0.19	9.15	0	0	NC
ENSG00000134245.18	WNT2B	13.06	2.11	4	5.31	3.31	45.09	2.13	0.84	2.52	0.0117	0.0301	NC
ENSG00000007341.19	ST7L	0.41	9.16	13.68	12.44	9.84	48.44	0.23	1.12	0.21	0.836	0.907	NC
ENSG00000116489.13	CAPZA1	214.21	126.84	456.61	415.5	422.54	1528.92	-0.07	0.13	-0.52	0.605	0.756	NC
ENSG00000155363.18	MOV10	18.77	13.39	119.22	98.11	104.07	253.27	-1.43	0.21	-6.73	0	0	NC
ENSG00000155366.16	RHOC	14.28	6.34	34.93	29.93	20.49	96.73	-0.19	0.36	-0.53	0.597	0.75	NC
ENSG00000198799.12	LRIG2	11.42	9.87	27.89	27.41	29.38	102.31	-0.1	0.22	-0.45	0.656	0.791	NC
ENSG00000081026.19	MAGI3	17.14	2.82	4.4	4.3	4.87	57.44	2.4	0.63	3.84	0.0001	0.0005	NC
ENSG00000116793.16	PHTF1	13.87	11.98	26.94	23.85	24.48	113.48	0.39	0.26	1.54	0.124	0.211	NC
ENSG00000081019.13	RSBN1	19.99	30.3	43.97	44.7	50.96	211.78	0.5	0.33	1.52	0.129	0.218	NC
ENSG00000134242.16	PTPN22	27.74	86.32	129.94	118.45	155.26	529.48	0.18	0.61	0.3	0.761	0.861	NC
ENSG00000134262.13	AP4B1	4.08	9.87	28.09	25.27	25.06	71.86	-0.71	0.63	-1.12	0.263	0.396	NC
ENSG00000118655.7	DCLRE1B	23.66	14.8	37.78	36.07	36.57	147.29	0.32	0.19	1.67	0.0954	0.17	NC
ENSG00000163349.22	HIPK1	94.66	66.59	217.62	224.23	197.89	740.62	-0.12	0.11	-1.1	0.271	0.407	NC
ENSG00000116774.12	OLFML3	22.03	0	0.1	0.21	0.19	50.42	7.2	1.58	4.54	0	0	NC
ENSG00000197323.12	TRIM33	102	95.13	101.68	118.45	110.92	676.38	1.14	0.15	7.4	0	0	NC
ENSG00000116752.6	BCAS2	23.66	16.56	44.4	44.98	42.84	172.07	0.16	0.16	0.99	0.321	0.466	NC
ENSG00000175984.15	DENND2C	8.98	0.7	4.27	5.5	2.11	31.49	1.6	1.01	1.59	0.113	0.196	NC
ENSG00000213281.5	NRAS	58.75	38.05	100.21	116.8	88.17	410.96	0.24	0.18	1.29	0.199	0.314	NC
ENSG00000009307.16	CSDE1	381.9	334.02	722.72	719.69	804.66	2990.73	0.23	0.1	2.18	0.0293	0.0648	NC
ENSG00000052723.11	SIKE1	17.95	17.62	43.23	51.38	43.16	156.39	-0.1	0.25	-0.4	0.692	0.817	NC
ENSG00000233730.1	LINC01765	6.12	2.82	0.15	0.12	0	25.41	7.02	0.96	7.28	0	0	Up
ENSG00000173218.15	VANGL1	3.26	9.16	8.36	13.12	12.05	49.7	0.49	0.68	0.72	0.473	0.635	NC
ENSG00000163393.13	SLC22A15	8.16	4.23	44.97	68.95	36.72	103.79	-1.88	0.53	-3.54	0.0004	0.0015	NC
ENSG00000163399.16	ATP1A1	31.42	20.79	337.13	318.02	328.52	636.44	-2.42	0.29	-8.27	0	0	Down
ENSG00000116815.16	CD58	19.18	13.74	89.66	96.81	70.37	215.92	-1.09	0.24	-4.5	0	0	NC
ENSG00000177173.5	NAP1L4P1	22.85	1.41	1.29	1.23	0.94	77.53	4.96	1.09	4.54	0	0	NC
ENSG00000116824.5	CD2	0.82	7.75	27.5	31.03	43.72	76.71	-1.59	0.97	-1.64	0.102	0.179	NC
ENSG00000134256.12	CD101	5.71	7.75	213.88	139.16	277.67	362.15	-3.69	0.54	-6.86	0	0	Down
ENSG00000116830.12	TTF2	12.24	17.62	50.8	48.92	54.05	157.85	-0.45	0.25	-1.84	0.066	0.126	NC
ENSG00000134258.17	VTCN1	5.71	11.28	0.03	0.03	0.11	46.49	8.54	0.73	11.71	0	0	Up
ENSG00000198162.12	MAN1A2	62.43	33.83	69.61	88.84	84.83	375.66	0.55	0.24	2.29	0.0221	0.0511	NC
ENSG00000183508.5	TENT5C	33.46	17.62	8.53	7.9	5.11	136.01	3.08	0.31	9.9	0	0	Up
ENSG00000196505.11	GDAP2	40.8	52.15	45.62	47.72	42.13	300.96	1.32	0.27	4.84	0	0	NC
ENSG00000065183.16	WDR3	7.34	5.64	42.48	42.95	39.49	94.27	-1.4	0.27	-5.14	0	0	NC
ENSG00000155761.14	SPAG17	9.79	2.82	2.59	1.87	0.26	33.53	3.25	0.87	3.73	0.0002	0.0008	NC
ENSG00000231365.6	WARS2-AS1	8.98	7.05	7.7	7.28	8.18	48.8	1.33	0.28	4.79	0	0	NC
ENSG00000134250.20	NOTCH2	57.94	36.29	202.29	242.48	259.39	619.81	-0.98	0.22	-4.48	0	0	NC
ENSG00000265808.4	SEC22B	36.72	49.33	92.1	89.23	96.72	374.68	0.24	0.26	0.92	0.356	0.507	NC
ENSG00000270231.4	NBPF8	6.12	3.88	7.52	9.06	17.27	40.34	0.02	0.58	0.04	0.971	0.985	NC
ENSG00000275131.3	AC241952.1	20.4	29.6	18.69	22.41	21.88	174.92	1.67	0.34	4.91	0	0	NC
ENSG00000273136.7	NBPF26	9.79	3.52	4.79	3.77	7.15	44.63	1.67	0.5	3.37	0.0008	0.0027	NC
ENSG00000198019.13	FCGR1B	13.87	19.03	31.66	23.06	29.27	129.12	0.55	0.41	1.34	0.182	0.291	NC
ENSG00000171943.12	SRGAP2C	4.08	4.23	3.66	5.26	2.69	25.27	1.35	0.55	2.47	0.0134	0.0338	NC
ENSG00000265531.3	FCGR1CP	9.38	18.32	20.01	12.25	16.69	95.49	1.05	0.66	1.59	0.112	0.195	NC
ENSG00000265491.5	RNF115	31.82	38.05	41.43	44.19	40.39	236.66	1	0.25	4.07	0	0.0002	NC
ENSG00000186141.9	POLR3C	27.74	40.52	46.53	48.49	50.25	268.91	0.91	0.32	2.89	0.0038	0.0114	NC
ENSG00000143127.13	ITGA10	9.38	4.93	1.52	1.39	0.97	34.89	3.68	0.51	7.2	0	0	Up
ENSG00000265241.6	RBM8A	19.58	22.2	92.98	91.56	88.15	255.56	-0.8	0.17	-4.77	0	0	NC
ENSG00000271601.4	LIX1L	16.73	14.09	51.88	56.9	55.17	171.48	-0.51	0.2	-2.58	0.0098	0.0257	NC
ENSG00000121851.13	POLR3GL	16.32	4.58	28.6	24.91	25.25	94.76	-0.05	0.41	-0.13	0.897	0.943	NC
ENSG00000265972.6	TXNIP	653.22	965.42	3215.88	2871.21	3484.7	9232.17	-0.65	0.33	-1.93	0.0532	0.105	NC
ENSG00000271425.9	NBPF10	5.3	4.23	3.12	3.72	4.88	29.21	1.56	0.42	3.75	0.0002	0.0007	NC
ENSG00000268043.7	NBPF12	6.53	12.68	29.94	35.74	31.96	107.23	-0.31	0.49	-0.63	0.529	0.693	NC
ENSG00000131791.8	PRKAB2	11.83	7.05	26.06	25.41	23.69	91.06	-0.12	0.24	-0.49	0.626	0.771	NC
ENSG00000131781.13	FMO5	4.9	7.75	16.58	15.88	17.59	61.83	-0.05	0.31	-0.17	0.866	0.926	NC
ENSG00000116128.11	BCL9	8.98	4.23	8.81	8.82	9.99	49.04	0.8	0.31	2.56	0.0105	0.0275	NC
ENSG00000263956.6	NBPF11	8.16	3.17	23.76	23.37	20.92	63.67	-0.74	0.31	-2.43	0.0151	0.0375	NC
ENSG00000231551.8	AC245100.4	3.67	10.92	1.46	1.92	1.42	37.09	3.44	0.65	5.31	0	0	NC
ENSG00000270629.6	NBPF14	15.91	7.75	4.71	8	9.43	76.23	2.03	0.42	4.81	0	0	NC
ENSG00000178104.19	PDE4DIP	81.6	192.03	178.81	191.63	199.78	1022.68	0.88	0.5	1.75	0.0797	0.147	NC
ENSG00000215861.6	AC245297.1	13.06	23.61	12.63	10.52	10.01	112.9	2.06	0.42	4.94	0	0	NC
ENSG00000150337.13	FCGR1A	57.12	49.68	100.77	82.79	97.73	411.17	0.46	0.19	2.48	0.0132	0.0335	NC
ENSG00000203814.6	HIST2H2BF	1.22	10.22	0.37	0.55	0.8	30.2	4.63	1.02	4.55	0	0	NC
ENSG00000184678.10	HIST2H2BE	15.5	23.25	7.62	11.63	8.8	121.21	2.44	0.47	5.21	0	0	NC
ENSG00000184260.5	HIST2H2AC	18.36	9.51	0.29	0.19	0.17	80.36	7.42	0.5	14.99	0	0	Up
ENSG00000184270.5	HIST2H2AB	5.3	7.05	0	0.03	0	28.02	10.24	1.31	7.84	0	0	Up
ENSG00000178096.9	BOLA1	8.98	2.11	4.96	5.07	5	34.17	1.37	0.39	3.47	0.0005	0.002	NC
ENSG00000143368.10	SF3B4	8.16	8.46	86.49	78.44	86.05	171.01	-2.03	0.25	-8.02	0	0	Down
ENSG00000264522.6	OTUD7B	7.34	9.51	3.52	3.38	3.37	50.57	2.63	0.27	9.64	0	0	Up
ENSG00000136631.15	VPS45	6.53	18.32	79.14	78.92	87.53	192.33	-1.39	0.58	-2.39	0.0167	0.0408	NC
ENSG00000023902.14	PLEKHO1	91.39	20.79	50.76	49.17	84.97	350.12	0.99	0.55	1.81	0.0707	0.133	NC
ENSG00000143401.15	ANP32E	48.96	14.09	59.62	67.83	64.34	258.91	0.25	0.45	0.56	0.575	0.734	NC
ENSG00000117362.13	APH1A	14.69	2.82	228.27	219.37	229.71	395.16	-3.46	0.48	-7.23	0	0	Down
ENSG00000118292.9	C1orf54	11.42	22.55	5.89	7.28	6.19	114.65	2.92	0.51	5.77	0	0	NC
ENSG00000266472.5	MRPS21	20.4	40.87	51.36	49.31	57.75	263.18	0.7	0.46	1.51	0.132	0.223	NC
ENSG00000117360.13	PRPF3	42.84	23.61	71.1	75.89	76.73	282.09	0.11	0.15	0.68	0.494	0.658	NC
ENSG00000163125.15	RPRD2	54.27	48.27	80.18	83.39	90.56	382.51	0.55	0.16	3.46	0.0005	0.002	NC
ENSG00000143374.17	TARS2	8.16	7.75	50.24	45.18	51.48	117.36	-1.32	0.26	-5.07	0	0	NC
ENSG00000143369.15	ECM1	43.25	34.88	2.17	1.66	2.34	200.25	5.53	0.21	26.83	0	0	Up
ENSG00000143382.14	ADAMTSL4	3.26	14.09	792.19	591.43	680.94	1121.66	-4.94	0.79	-6.22	0	0	NC
ENSG00000143384.13	MCL1	244.81	171.24	1080.76	1133.53	1126.89	2797.83	-1.13	0.07	-16.7	0	0	NC
ENSG00000143420.18	ENSA	66.51	33.12	171.36	146.56	164.69	504.45	-0.41	0.21	-1.97	0.0485	0.097	NC
ENSG00000143457.11	GOLPH3L	42.43	21.85	38.44	38	39.58	212.04	0.97	0.2	4.91	0	0	NC
ENSG00000163131.11	CTSS	441.47	672.62	1648.31	1768.23	1846.59	5759.89	-0.27	0.36	-0.77	0.442	0.602	NC
ENSG00000143437.21	ARNT	35.5	35.59	69.17	72.49	72.01	285.77	0.29	0.15	1.86	0.0635	0.122	NC
ENSG00000143418.19	CERS2	17.14	11.98	97.5	97.87	98.51	234.35	-1.45	0.18	-7.93	0	0	NC
ENSG00000143409.15	MINDY1	12.24	0	11.7	11.69	8.96	43.83	0.28	1.33	0.21	0.834	0.906	NC
ENSG00000143363.17	PRUNE1	39.99	14.09	22.84	24.12	24.54	174.43	1.46	0.39	3.75	0.0002	0.0007	NC
ENSG00000197622.13	CDC42SE1	110.16	22.9	245.91	230.83	239.27	680.55	-0.69	0.57	-1.2	0.23	0.356	NC
ENSG00000143458.12	GABPB2	17.95	11.28	24.91	23.85	24.05	123.05	0.66	0.33	1.99	0.0461	0.0937	NC
ENSG00000163154.6	TNFAIP8L2	7.75	22.9	79.94	60.65	88.8	207.29	-0.88	0.56	-1.56	0.119	0.205	NC
ENSG00000163156.11	SCNM1	21.22	9.87	38.06	34.27	41.45	142.61	0.02	0.28	0.06	0.951	0.974	NC
ENSG00000143398.20	PIP5K1A	39.58	38.05	64.31	63.57	62.79	304.03	0.6	0.12	4.86	0	0	NC
ENSG00000159352.15	PSMD4	50.19	26.07	110.47	107.09	113.17	359.53	-0.27	0.17	-1.58	0.114	0.197	NC
ENSG00000143373.18	ZNF687	5.71	6.34	55.61	46.5	60.37	112.75	-1.92	0.51	-3.74	0.0002	0.0008	NC
ENSG00000143393.16	PI4KB	13.87	22.55	146.59	125.04	141.82	296.18	-1.77	0.52	-3.37	0.0007	0.0027	NC
ENSG00000143390.17	RFX5	10.2	4.23	129.52	113.24	146.59	239.45	-2.91	0.33	-8.9	0	0	Down
ENSG00000143416.21	SELENBP1	23.26	4.93	1.78	1.42	0.3	69.21	4.8	0.78	6.16	0	0	NC
ENSG00000159377.11	PSMB4	110.16	106.76	163.21	152.03	174.53	801.21	0.7	0.15	4.53	0	0	NC
ENSG00000143442.22	POGZ	102.82	46.51	110.89	109.69	108.32	531.8	0.67	0.3	2.19	0.0282	0.0628	NC
ENSG00000143376.14	SNX27	91.39	109.58	100.39	102.85	102.84	703.45	1.35	0.22	6.15	0	0	NC
ENSG00000143436.11	MRPL9	8.16	1.41	22.33	20.06	24.44	55.45	-1.06	0.51	-2.08	0.0377	0.0789	NC
ENSG00000159445.13	THEM4	8.57	8.46	15.19	11.48	11.6	67.76	0.76	0.32	2.41	0.016	0.0393	NC
ENSG00000197747.9	S100A10	512.05	301.61	371.84	318.86	298.95	2530.59	1.56	0.16	9.62	0	0	NC
ENSG00000163191.6	S100A11	946.58	801.93	745.65	690.39	718.78	5594.29	1.58	0.07	22.1	0	0	NC
ENSG00000159450.12	TCHH	6.53	2.82	6.6	7.44	8.01	31.58	0.57	0.39	1.46	0.146	0.242	NC
ENSG00000215853.3	RPTN	37.13	0.7	0	0	0	85.08	13.63	2.3	5.94	0	0	NC
ENSG00000143631.10	FLG	11.42	7.75	0.34	0.07	0	40.28	7.16	1.48	4.84	0	0	NC
ENSG00000143536.7	CRNN	14.69	9.87	0.17	0	0.04	65.41	8.8	0.78	11.3	0	0	Up
ENSG00000169509.6	CRCT1	11.02	3.52	0	0	0	34.49	12.34	1.32	9.34	0	0	Up
ENSG00000163202.5	LCE3D	27.34	0	0	0	0	54.63	12.99	3.09	4.21	0	0.0001	NC
ENSG00000169474.4	SPRR1A	34.27	2.11	0	0	0	82.64	13.59	1.74	7.82	0	0	Up
ENSG00000163209.15	SPRR3	644.25	167.36	0.27	0	1.35	1911.37	10.72	1.24	8.65	0	0	Up
ENSG00000169469.9	SPRR1B	62.02	4.93	0	0	0	152.59	14.47	1.63	8.89	0	0	Up
ENSG00000163216.7	SPRR2D	125.67	3.52	0	0	0.04	290.43	13.49	1.72	7.83	0	0	Up
ENSG00000241794.2	SPRR2A	150.15	9.16	0	0	0.22	356.45	11.16	1.63	6.83	0	0	NC
ENSG00000203785.9	SPRR2E	35.9	0	0	0	0	79.73	13.53	3.11	4.36	0	0.0001	NC
ENSG00000159516.9	SPRR2G	11.42	0	0	0.03	0	29.61	10.28	2.46	4.18	0	0.0001	NC
ENSG00000163220.11	S100A9	308.46	88.79	263.27	291.65	267.12	1398.16	0.77	0.44	1.76	0.078	0.145	NC
ENSG00000163221.9	S100A12	14.28	0	0.14	0.24	0.11	32.41	6.58	1.49	4.42	0	0.0001	NC
ENSG00000143546.10	S100A8	787.46	121.56	98.41	124.39	130.24	2267.17	3.09	0.7	4.42	0	0.0001	NC
ENSG00000143556.9	S100A7	23.66	4.23	0	0	0.04	65.5	11.34	1.72	6.61	0	0	NC
ENSG00000197956.10	S100A6	447.18	310.41	493.99	487.51	493.25	2651.97	0.89	0.07	11.95	0	0	NC
ENSG00000196154.12	S100A4	66.91	97.25	547.75	494.09	547.95	1274.17	-1.31	0.29	-4.49	0	0	NC
ENSG00000196754.12	S100A2	14.69	12.68	1.44	0.89	0.79	74.78	5.05	0.35	14.23	0	0	Up
ENSG00000188643.11	S100A16	8.16	9.87	6.49	1.71	5.69	52.5	2.24	0.63	3.56	0.0004	0.0015	NC
ENSG00000189334.9	S100A14	31.82	13.39	0.34	0.62	0.37	111.98	6.92	0.4	17.19	0	0	Up
ENSG00000189171.14	S100A13	8.16	23.96	51.88	42.34	49.61	161.54	-0.2	0.57	-0.36	0.72	0.834	NC
ENSG00000160679.13	CHTOP	21.22	10.22	97.28	88.24	92.84	223.11	-1.3	0.2	-6.51	0	0	NC
ENSG00000143553.11	SNAPIN	43.25	17.26	51.49	45.08	52.44	214.03	0.44	0.34	1.29	0.196	0.31	NC
ENSG00000143621.17	ILF2	35.9	33.12	132.6	127.77	138.92	400.39	-0.59	0.18	-3.23	0.0012	0.0042	NC
ENSG00000143624.14	INTS3	10.2	16.21	55.78	51.16	61.37	159.34	-0.73	0.36	-2	0.0459	0.0934	NC
ENSG00000143614.10	GATAD2B	24.48	17.62	7.01	6.31	6.92	121.15	2.94	0.19	15.65	0	0	Up
ENSG00000198837.10	DENND4B	33.46	13.39	276.39	239.03	244.02	503.33	-2.24	0.29	-7.76	0	0	Down
ENSG00000160741.17	CRTC2	11.42	11.28	82.6	77.09	76.94	178.49	-1.5	0.21	-7.09	0	0	NC
ENSG00000143543.15	JTB	35.09	24.66	21.78	20.85	23	171.42	1.67	0.22	7.71	0	0	NC
ENSG00000143545.9	RAB13	17.14	4.93	27.62	17.32	24.61	92.05	0.19	0.45	0.42	0.671	0.802	NC
ENSG00000177954.14	RPS27	1911.12	2420.6	190.71	181.19	224.24	11825.9	4.8	0.26	18.23	0	0	Up
ENSG00000143549.21	TPM3	474.52	283.64	658.07	637.3	633.05	2874.14	0.49	0.17	2.87	0.0041	0.012	NC
ENSG00000163263.7	C1orf189	18.77	3.52	0.59	0.26	0.02	52.94	6.45	1.03	6.27	0	0	NC
ENSG00000143612.20	C1orf43	108.53	68.35	246.29	247.67	245.91	828.21	-0.2	0.1	-2.05	0.0399	0.0828	NC
ENSG00000143569.19	UBAP2L	126.48	147.28	188.44	197.95	196.43	1035.61	0.85	0.2	4.2	0	0.0001	NC
ENSG00000143575.14	HAX1	44.07	17.62	87.1	79.74	89.05	274.65	-0.29	0.31	-0.95	0.342	0.491	NC
ENSG00000160712.13	IL6R	23.66	9.87	41.08	44.57	41.02	153	-0.04	0.32	-0.12	0.908	0.95	NC
ENSG00000160714.10	UBE2Q1	50.19	16.56	115.62	99.91	107.54	334.5	-0.43	0.37	-1.19	0.234	0.361	NC
ENSG00000160710.17	ADAR	243.99	295.97	709.78	748	727.8	2543.38	-0.11	0.22	-0.5	0.615	0.763	NC
ENSG00000143603.19	KCNN3	9.79	0	0.17	0.27	0.11	21.51	5.8	1.39	4.18	0	0.0001	NC
ENSG00000163348.4	PYGO2	5.71	6.34	47.77	43.26	50.16	105.57	-1.65	0.3	-5.49	0	0	NC
ENSG00000160691.18	SHC1	8.98	10.22	98.51	96.4	99.45	202.48	-2.04	0.22	-9.37	0	0	Down
ENSG00000173207.13	CKS1B	9.79	0.7	14.71	14.1	13.81	44.88	-0.34	0.81	-0.42	0.677	0.806	NC
ENSG00000160688.19	FLAD1	20.4	6.34	39.54	36.44	40.78	127.65	-0.29	0.37	-0.78	0.435	0.595	NC
ENSG00000160685.13	ZBTB7B	9.79	9.87	125.13	106.61	131.68	241.02	-2.31	0.26	-8.99	0	0	Down
ENSG00000169242.12	EFNA1	34.27	2.11	0.14	0.24	0.07	77.97	7.97	1.21	6.56	0	0	NC
ENSG00000169241.19	SLC50A1	4.9	15.5	60.7	53.87	53.84	141.61	-1.1	0.58	-1.89	0.059	0.114	NC
ENSG00000185499.16	MUC1	26.11	4.58	1.98	1.15	0.62	75.05	4.82	0.73	6.61	0	0	NC
ENSG00000169231.13	THBS3	17.95	0.7	9.57	13.12	8.7	65.4	1.16	1.16	1.01	0.315	0.459	NC
ENSG00000177628.16	GBA	40.8	2.11	54.68	46.18	50.75	172.74	-0.16	1.14	-0.14	0.888	0.938	NC
ENSG00000176444.19	CLK2	8.98	21.85	24.01	20.7	22.53	112.64	0.76	0.5	1.52	0.13	0.219	NC
ENSG00000160753.16	RUSC1	9.79	3.52	28.11	23.73	20.62	70.22	-0.61	0.35	-1.76	0.0793	0.146	NC
ENSG00000116539.13	ASH1L	180.75	96.54	110.72	117.33	121.14	858.04	1.49	0.18	8.2	0	0	NC
ENSG00000163374.19	YY1AP1	50.59	41.93	55.84	54.45	54.4	346.24	1.13	0.21	5.46	0	0	NC
ENSG00000132676.16	DAP3	52.23	11.28	110.08	108.97	123.42	341.51	-0.55	0.55	-0.99	0.321	0.466	NC
ENSG00000116580.18	GON4L	53.04	36.64	72.44	69.02	68.2	336.91	0.65	0.12	5.41	0	0	NC
ENSG00000132718.9	SYT11	8.16	2.82	34.86	35.36	31.03	77.24	-1.38	0.32	-4.38	0	0.0001	NC
ENSG00000143622.11	RIT1	55.08	42.99	77.62	94.58	68.18	387.92	0.63	0.2	3.13	0.0017	0.0056	NC
ENSG00000132680.11	KHDC4	22.03	10.57	62.52	66.87	60.04	174.84	-0.7	0.21	-3.31	0.0009	0.0032	NC
ENSG00000116584.19	ARHGEF2	59.98	49.68	219.18	172.4	251.66	615.97	-0.67	0.2	-3.39	0.0007	0.0025	NC
ENSG00000163479.14	SSR2	67.73	45.1	136.32	131.59	164.52	501.62	-0.09	0.17	-0.56	0.578	0.736	NC
ENSG00000160803.8	UBQLN4	9.79	9.87	36.81	36.43	32.71	101.03	-0.55	0.24	-2.29	0.0221	0.0512	NC
ENSG00000116586.11	LAMTOR2	26.52	31.71	67.22	55.46	65.75	232.84	0.09	0.35	0.26	0.793	0.881	NC
ENSG00000132698.15	RAB25	44.88	19.03	0.17	0.41	0.04	149.84	8.45	0.7	12.14	0	0	Up
ENSG00000160789.20	LMNA	28.56	20.44	375.67	351.19	261.45	627.21	-2.54	0.28	-8.92	0	0	Down
ENSG00000196189.13	SEMA4A	26.11	5.29	30.72	31.71	35.52	122.58	0.09	0.61	0.15	0.879	0.933	NC
ENSG00000160785.13	SLC25A44	27.74	25.02	58.43	59.51	56.35	220.21	0.15	0.16	0.9	0.368	0.519	NC
ENSG00000198952.8	SMG5	28.56	5.64	198.47	169.81	176.8	363.88	-2.23	0.54	-4.13	0	0.0002	NC
ENSG00000198715.13	GLMP	16.32	0.7	56.86	64.41	48.43	132.84	-1.41	1.09	-1.29	0.197	0.312	NC
ENSG00000163468.15	CCT3	47.33	50.03	157.35	154.48	146.69	488.63	-0.34	0.16	-2.19	0.0283	0.0629	NC
ENSG00000116604.18	MEF2D	8.98	6.69	54.4	58.22	61.53	133.5	-1.59	0.26	-6.15	0	0	NC
ENSG00000183856.11	IQGAP3	10.61	0	23.71	12.7	14.37	50.88	-0.52	1.3	-0.4	0.687	0.813	NC
ENSG00000163382.12	NAXE	15.5	2.82	39.84	37.11	38.35	101.95	-0.91	0.71	-1.29	0.197	0.312	NC
ENSG00000160818.16	GPATCH4	17.95	9.87	36.03	32.01	29.85	121.38	0.04	0.23	0.2	0.845	0.913	NC
ENSG00000143319.16	ISG20L2	30.19	8.1	54.59	49.33	53.69	175.8	-0.22	0.43	-0.52	0.606	0.757	NC
ENSG00000143303.12	RRNAD1	9.79	2.82	39.37	35.28	36.7	89.93	-1.29	0.48	-2.67	0.0075	0.0204	NC
ENSG00000143314.12	MRPL24	4.9	22.55	40.13	38.07	44.02	136.4	-0.22	0.74	-0.29	0.77	0.867	NC
ENSG00000143321.19	HDGF	36.72	23.25	193.76	164.54	182.36	425.13	-1.33	0.18	-7.37	0	0	NC
ENSG00000143294.15	PRCC	3.26	9.87	50.87	44.17	46.39	111.23	-1.42	0.52	-2.72	0.0066	0.0182	NC
ENSG00000160838.14	LRRC71	8.16	1.41	1.22	0.53	0.19	26.49	4.22	1.07	3.95	0.0001	0.0004	NC
ENSG00000132694.18	ARHGEF11	79.15	52.5	241.76	229.2	239.62	681.75	-0.61	0.15	-3.99	0.0001	0.0003	NC
ENSG00000117036.12	ETV3	29.38	11.28	46.77	45.87	45.59	178.94	0.13	0.39	0.34	0.736	0.844	NC
ENSG00000143297.19	FCRL5	18.77	0	0.75	0.24	0.6	40.04	5.16	1.54	3.35	0.0008	0.0029	NC
ENSG00000163563.8	MNDA	312.94	182.51	348.3	342.28	441.65	1829.59	0.66	0.18	3.64	0.0003	0.0011	NC
ENSG00000163565.18	IFI16	227.67	155.74	230.93	237.39	223.17	1311.61	1.01	0.08	12.61	0	0	NC
ENSG00000163568.15	AIM2	16.73	14.09	6.1	3.31	6.59	77.89	2.7	0.47	5.72	0	0	NC
ENSG00000158716.9	DUSP23	15.5	16.21	21.86	21.52	23.75	110.98	0.79	0.22	3.61	0.0003	0.0012	NC
ENSG00000158714.11	SLAMF8	5.71	8.46	81.14	93.02	88.17	171.07	-2.31	0.27	-8.5	0	0	Down
ENSG00000213085.10	CFAP45	6.53	21.85	1.86	1.76	0.41	79.89	4.8	0.87	5.52	0	0	NC
ENSG00000158710.14	TAGLN2	70.99	45.1	800.71	754.85	693.01	1475.8	-2.38	0.15	-16.24	0	0	Down
ENSG00000224259.7	LINC01133	11.02	20.44	0	0.03	0	91.63	11.86	1.17	10.12	0	0	Up
ENSG00000162734.12	PEA15	61.61	32.42	174.17	182.87	175.83	508.46	-0.66	0.2	-3.34	0.0008	0.003	NC
ENSG00000162735.18	PEX19	17.95	28.19	159.3	148.64	174.38	381.77	-1.39	0.4	-3.49	0.0005	0.0018	NC
ENSG00000122218.16	COPA	72.22	65.89	363.31	416.22	401.41	991.51	-1.16	0.16	-7.33	0	0	NC
ENSG00000162736.17	NCSTN	22.85	20.44	416.09	416.52	450.95	784.16	-3	0.16	-18.17	0	0	Down
ENSG00000162739.14	SLAMF6	9.79	21.85	9.57	11.65	9.23	92.85	1.89	0.61	3.11	0.0019	0.006	NC
ENSG00000066294.14	CD84	188.5	105	112.55	220.67	144.95	960.21	1.11	0.33	3.39	0.0007	0.0026	NC
ENSG00000117090.15	SLAMF1	13.06	1.41	7.99	8.82	9.58	44.02	0.77	0.81	0.96	0.339	0.487	NC
ENSG00000117091.10	CD48	24.48	13.04	12.23	14.19	23.97	123.3	1.46	0.4	3.69	0.0002	0.0009	NC
ENSG00000026751.17	SLAMF7	47.33	27.48	11.12	11.45	28.45	211.49	2.38	0.43	5.5	0	0	NC
ENSG00000158769.18	F11R	6.53	15.15	140.64	122.42	147.88	269.89	-2.35	0.73	-3.23	0.0012	0.0042	NC
ENSG00000215845.11	TSTD1	21.22	16.21	12.77	8	9.19	114.25	2.22	0.28	7.87	0	0	Up
ENSG00000158773.14	USF1	3.26	5.64	147.8	141.51	164.26	264.85	-3.63	0.47	-7.69	0	0	Down
ENSG00000186517.14	ARHGAP30	40.39	37.7	589.71	497.62	590.92	1084.13	-2.51	0.17	-14.42	0	0	Down
ENSG00000162755.14	KLHDC9	6.53	7.75	1.41	0.55	1.16	37.93	4.08	0.52	7.81	0	0	Up
ENSG00000143256.5	PFDN2	17.95	17.62	48.66	45.39	45.91	169.31	-0.07	0.19	-0.36	0.72	0.834	NC
ENSG00000158793.14	NIT1	4.49	9.51	57.64	58.82	64.83	125.32	-1.91	0.58	-3.31	0.0009	0.0033	NC
ENSG00000158796.17	DEDD	17.54	22.2	53.54	54.33	57.32	191.52	-0.14	0.2	-0.71	0.48	0.643	NC
ENSG00000143222.12	UFC1	44.88	38.76	92.11	80.6	96.66	347.12	0.17	0.19	0.92	0.359	0.51	NC
ENSG00000143258.16	USP21	6.53	7.75	34.93	32.85	33.86	89.23	-0.93	0.26	-3.61	0.0003	0.0012	NC
ENSG00000158864.12	NDUFS2	48.96	19.03	127.6	123.04	134.56	377.89	-0.61	0.32	-1.89	0.0593	0.115	NC
ENSG00000158869.11	FCER1G	387.2	298.79	511.64	471.47	564.27	2555.8	0.7	0.11	6.35	0	0	NC
ENSG00000248485.2	PCP4L1	8.98	9.16	0.3	0.24	0.26	47.51	6.38	0.38	16.87	0	0	Up
ENSG00000143252.14	SDHC	29.78	19.73	83.68	98.95	96.83	262	-0.66	0.19	-3.42	0.0006	0.0023	NC
ENSG00000143226.13	FCGR2A	297.03	243.47	603.83	480.71	656.25	2284.62	0.19	0.17	1.1	0.272	0.407	NC
ENSG00000173110.8	HSPA6	10.61	4.93	22.66	17.27	26.74	67.68	-0.37	0.47	-0.79	0.428	0.586	NC
ENSG00000203747.11	FCGR3A	456.97	212.11	1129.44	944.76	1039.81	3232.8	-0.42	0.27	-1.54	0.125	0.213	NC
ENSG00000244682.7	FCGR2C	67.32	11.98	10.99	8	5.35	191.3	3.41	0.71	4.84	0	0	NC
ENSG00000162747.11	FCGR3B	49.37	2.11	12.41	8.36	6.63	137.11	2.69	1.06	2.55	0.0108	0.0282	NC
ENSG00000072694.20	FCGR2B	9.79	4.58	15.71	8.46	4.6	49.71	0.82	0.6	1.37	0.172	0.279	NC
ENSG00000081721.12	DUSP12	8.16	9.87	17.1	14.68	15.48	71.86	0.51	0.26	1.96	0.0498	0.0992	NC
ENSG00000118217.6	ATF6	106.9	56.38	142.74	161.37	148.3	652.47	0.4	0.21	1.96	0.0501	0.0996	NC
ENSG00000162745.10	OLFML2B	23.66	4.23	0.61	1.41	0.67	63.04	5.07	0.73	6.97	0	0	Up
ENSG00000152332.16	UHMK1	127.71	217.75	265.18	305.19	281.55	1309.37	0.55	0.44	1.25	0.212	0.332	NC
ENSG00000117143.13	UAP1	37.95	24.66	35.34	33.75	28.8	213.22	1.23	0.18	6.85	0	0	NC
ENSG00000132196.14	HSD17B7	10.2	0	14.02	13.48	12.09	48.27	-0.01	1.35	-0.01	0.995	0.998	NC
ENSG00000185860.13	CCDC190	11.42	3.17	0.88	1.03	0.11	37.34	4.7	0.87	5.42	0	0	NC
ENSG00000185630.18	PBX1	6.53	11.98	0.37	0.38	0.19	45.74	6.16	0.58	10.59	0	0	Up
ENSG00000143198.13	MGST3	79.97	102.53	240.68	230.16	260.94	872.87	-0.05	0.25	-0.22	0.828	0.902	NC
ENSG00000143149.12	ALDH9A1	24.48	25.02	111.28	118.91	116.69	305.75	-0.92	0.15	-6.01	0	0	NC
ENSG00000143183.16	TMCO1	34.27	20.79	102.21	102.27	108.12	303.34	-0.64	0.21	-3.09	0.002	0.0064	NC
ENSG00000143157.11	POGK	38.35	43.69	190.68	189.19	179.16	509.67	-0.84	0.3	-2.8	0.0052	0.0148	NC
ENSG00000143190.23	POU2F1	147.7	45.1	37.66	38.72	33.71	503.03	2.55	0.44	5.8	0	0	NC
ENSG00000143162.9	CREG1	363.54	264.61	470.71	513.5	380.64	2261.71	0.72	0.15	4.73	0	0	NC
ENSG00000198771.11	RCSD1	43.25	23.96	25.65	41.36	72.97	234.12	0.74	0.5	1.47	0.142	0.238	NC
ENSG00000197965.12	MPZL1	15.5	23.96	83.22	92.78	65.91	230.84	-0.68	0.33	-2.09	0.0363	0.0764	NC
ENSG00000143158.11	MPC2	13.46	24.31	46.77	45.18	39.39	171.97	0.17	0.39	0.44	0.663	0.797	NC
ENSG00000143164.15	DCAF6	31.42	56.73	85.04	83.42	76.17	369.39	0.51	0.4	1.26	0.206	0.324	NC
ENSG00000143155.13	TIPRL	34.27	38.05	79.55	76.76	73.25	318.02	0.29	0.31	0.95	0.344	0.493	NC
ENSG00000213064.10	SFT2D2	51	42.28	115.11	106.86	105.85	408.01	0.07	0.12	0.55	0.581	0.739	NC
ENSG00000143153.13	ATP1B1	32.23	38.05	317.72	320.08	289.61	664	-1.82	0.18	-10.07	0	0	NC
ENSG00000143156.14	NME7	8.57	5.64	12.65	9.77	7.69	48.8	0.75	0.38	1.98	0.0477	0.0958	NC
ENSG00000117475.14	BLZF1	35.09	41.22	54.4	59.68	49.05	302.87	0.91	0.27	3.31	0.0009	0.0033	NC
ENSG00000000460.17	C1orf112	11.02	0	11.01	11.21	10.12	41.9	0.17	1.3	0.13	0.897	0.943	NC
ENSG00000188404.10	SELL	46.51	5.64	9.16	11.09	11.36	140.2	2.5	1.08	2.32	0.0206	0.0481	NC
ENSG00000000457.14	SCYL3	2.86	23.25	16.92	20.12	18.64	107.81	1.02	0.98	1.05	0.296	0.437	NC
ENSG00000075945.13	KIFAP3	10.2	4.93	38.17	34.97	31.46	98.32	-0.84	0.4	-2.1	0.0357	0.0754	NC
ENSG00000120370.12	GORAB	32.64	8.46	25.37	25.96	28.15	131.96	0.75	0.49	1.52	0.129	0.219	NC
ENSG00000007933.13	FMO3	6.53	7.05	0.1	0.17	0.11	35.06	7.03	0.47	14.81	0	0	Up
ENSG00000117507.6	FMO6P	6.53	6.34	0.1	0.14	0	27.66	7.41	1.24	5.97	0	0	NC
ENSG00000094963.14	FMO2	27.34	25.37	0.2	0.45	0.07	135.74	8.07	0.51	15.96	0	0	Up
ENSG00000076258.10	FMO4	9.79	11.28	21.1	17.75	25.41	97.95	0.44	0.43	1.04	0.3	0.441	NC
ENSG00000117523.16	PRRC2C	506.34	250.87	344.66	354.31	332.38	2370.03	1.36	0.22	6.29	0	0	NC
ENSG00000117533.15	VAMP4	13.06	12.68	73.35	76.66	81.09	185.06	-1.28	0.2	-6.28	0	0	NC
ENSG00000010165.20	EEF1AKNMT	13.06	2.82	64.67	59.25	60.65	128.34	-1.89	0.6	-3.14	0.0017	0.0056	NC
ENSG00000135845.10	PIGC	14.28	17.62	25.97	26.25	25.45	121.5	0.61	0.26	2.34	0.0192	0.0458	NC
ENSG00000094975.14	SUCO	31.01	26.43	46.36	55.39	46.82	236.15	0.58	0.23	2.45	0.0141	0.0354	NC
ENSG00000117592.9	PRDX6	86.09	84.56	153.56	157.92	154.96	696.33	0.47	0.16	2.95	0.0032	0.0097	NC
ENSG00000076321.11	KLHL20	10.61	9.87	28.38	31.68	28.47	99.12	-0.22	0.23	-0.99	0.323	0.469	NC
ENSG00000120334.15	CENPL	4.08	4.93	7.99	6.41	6.1	29.39	0.58	0.58	1.01	0.311	0.455	NC
ENSG00000117593.12	DARS2	18.77	5.64	47.95	51.73	48.06	135.76	-0.79	0.35	-2.24	0.0249	0.0564	NC
ENSG00000234741.8	GAS5	61.2	44.04	51.41	60.93	58.07	368.01	1.22	0.23	5.22	0	0	NC
ENSG00000185278.15	ZBTB37	66.91	21.85	39.93	54.97	39.88	301.08	1.3	0.43	3.05	0.0023	0.0073	NC
ENSG00000135870.11	RC3H1	95.47	69.76	56.44	63.26	58.99	522.52	1.77	0.11	16.88	0	0	NC
ENSG00000152061.23	RABGAP1L	65.69	83.15	70.36	85.84	79.5	524.96	1.29	0.26	4.91	0	0	NC
ENSG00000116161.18	CACYBP	38.35	57.78	73.71	75.35	69.15	359.86	0.71	0.31	2.28	0.0225	0.0519	NC
ENSG00000120333.4	MRPS14	10.61	13.74	30.97	25.72	29.91	104.37	0.05	0.28	0.16	0.874	0.93	NC
ENSG00000235750.10	KIAA0040	53.04	32.42	38.05	47.58	38.25	284.31	1.34	0.19	7.22	0	0	NC
ENSG00000143207.21	COP1	61.2	44.75	100.26	96.43	102.11	421.06	0.37	0.12	3.2	0.0014	0.0046	NC
ENSG00000242193.11	CRYZL2P	3.26	8.81	70.58	68.48	82.83	148.96	-2.23	0.48	-4.61	0	0	NC
ENSG00000075391.16	RASAL2	43.25	74.7	297.56	349.91	253.57	780.5	-1	0.38	-2.62	0.0089	0.0237	NC
ENSG00000213058.3	AL365357.1	0	8.46	0.03	6.58	8.14	31.35	1.21	1.96	0.62	0.537	0.702	NC
ENSG00000116191.17	RALGPS2	14.69	16.21	5.4	7.08	7.04	84.94	2.52	0.29	8.8	0	0	Up
ENSG00000116199.12	FAM20B	23.66	8.46	86.46	84.8	87.44	214.94	-1.17	0.28	-4.18	0	0.0001	NC
ENSG00000186283.14	TOR3A	7.34	4.23	103.34	107.67	106.9	197.55	-2.91	0.27	-10.62	0	0	Down
ENSG00000143322.21	ABL2	57.94	28.89	66.41	84.26	53.6	304.76	0.52	0.31	1.67	0.095	0.17	NC
ENSG00000057252.13	SOAT1	72.63	191.68	322.24	387.35	284.6	1210.4	0.01	0.59	0.02	0.986	0.993	NC
ENSG00000169905.12	TOR1AIP2	65.69	42.99	65.38	66.94	60.43	383.82	1.06	0.15	7.27	0	0	NC
ENSG00000143337.18	TOR1AIP1	52.23	46.51	173.12	167.93	196.84	547.95	-0.52	0.18	-2.93	0.0034	0.0103	NC
ENSG00000135837.16	CEP350	230.12	139.88	166.79	179.84	176.63	1186.95	1.34	0.14	9.9	0	0	NC
ENSG00000116260.17	QSOX1	13.87	6.34	896.75	481.31	864.74	1222.34	-4.92	0.43	-11.32	0	0	Down
ENSG00000230124.8	ACBD6	16.73	7.05	24.52	23.52	26.63	97.53	0.19	0.25	0.77	0.442	0.602	NC
ENSG00000143324.14	XPR1	23.66	22.55	51.37	49.72	47.84	205	0.25	0.22	1.12	0.262	0.395	NC
ENSG00000243155.1	AL162431.1	0	18.32	2.05	2.9	4.1	58.96	3.11	1.59	1.96	0.0502	0.0998	NC
ENSG00000135823.14	STX6	35.9	41.58	136.78	131.33	167.95	425.76	-0.6	0.24	-2.5	0.0123	0.0314	NC
ENSG00000153029.14	MR1	61.2	54.61	373.97	365.07	411.91	897.17	-1.43	0.13	-11.06	0	0	NC
ENSG00000162783.11	IER5	13.06	21.85	131.63	138.7	154.57	315.06	-1.67	0.32	-5.14	0	0	NC
ENSG00000135821.18	GLUL	1131.01	695.17	2886.42	3067.19	3099.72	9293.28	-0.45	0.12	-3.84	0.0001	0.0005	NC
ENSG00000135828.11	RNASEL	4.9	5.64	98.29	99.03	82.68	171.02	-2.84	0.32	-8.91	0	0	Down
ENSG00000135838.13	NPL	161.57	134.6	104.19	168.48	95.73	911.85	1.51	0.26	5.77	0	0	NC
ENSG00000135829.17	DHX9	30.19	47.57	264.78	261.98	264.91	626.03	-1.37	0.33	-4.22	0	0.0001	NC
ENSG00000157064.11	NMNAT2	21.22	0	0.41	0.45	0.45	47.62	5.71	1.52	3.75	0.0002	0.0007	NC
ENSG00000116698.21	SMG7	91.39	105.35	181.09	155.15	159.73	781.68	0.6	0.2	2.92	0.0035	0.0105	NC
ENSG00000116701.14	NCF2	162.8	192.03	869.47	882.96	1029.63	2352.58	-1.09	0.24	-4.56	0	0	NC
ENSG00000162704.16	ARPC5	193.4	130.72	433.66	517.56	460.05	1548.75	-0.26	0.14	-1.81	0.0705	0.133	NC
ENSG00000143344.15	RGL1	150.56	29.6	4.15	8.5	3.14	445.39	5.32	0.65	8.16	0	0	Up
ENSG00000173627.8	APOBEC4	2.45	7.75	0.93	0.72	0.04	30.79	4.66	1.1	4.25	0	0.0001	NC
ENSG00000198756.12	COLGALT2	19.99	0.7	0.37	1.01	0.15	56.97	5.72	1.36	4.2	0	0.0001	NC
ENSG00000198860.12	TSEN15	21.22	8.46	32.36	36.63	35.9	127.19	0.01	0.29	0.03	0.98	0.989	NC
ENSG00000116667.14	C1orf21	16.32	11.98	1.19	1.27	1.12	64.39	4.77	0.34	14.06	0	0	Up
ENSG00000116406.19	EDEM3	29.78	19.03	122.93	136.18	143.17	325.4	-1.2	0.19	-6.41	0	0	NC
ENSG00000135842.17	NIBAN1	109.35	95.84	295.29	331.63	275.37	993	-0.25	0.12	-2.12	0.0343	0.0729	NC
ENSG00000121481.11	RNF2	10.61	11.28	35.64	37.59	37.54	115.62	-0.44	0.21	-2.09	0.0365	0.0768	NC
ENSG00000121486.12	TRMT1L	20.4	26.43	57.86	62.09	56.46	213.69	-0.01	0.23	-0.03	0.979	0.989	NC
ENSG00000116668.13	SWT1	12.24	2.82	11.62	12.83	10.12	43.16	0.15	1.22	0.13	0.901	0.945	NC
ENSG00000116679.16	IVNS1ABP	200.74	124.03	478.38	457.24	581.24	1575.23	-0.41	0.18	-2.33	0.0196	0.0464	NC
ENSG00000047410.14	TPR	207.27	81.39	210.17	229.83	216.21	1051.61	0.64	0.33	1.94	0.0519	0.103	NC
ENSG00000157181.16	ODR4	35.09	12.68	49.07	53.61	51.9	201.28	0.16	0.34	0.48	0.634	0.776	NC
ENSG00000073756.12	PTGS2	22.85	2.11	5.72	6.89	8.33	70.69	2.04	0.82	2.5	0.0125	0.032	NC
ENSG00000116711.10	PLA2G4A	12.24	1.41	36.35	25.89	38.66	81.59	-1.22	0.77	-1.6	0.11	0.192	NC
ENSG00000150681.10	RGS18	7.75	10.57	6.57	7.35	17.57	64.53	1.13	0.53	2.12	0.0341	0.0726	NC
ENSG00000090104.12	RGS1	39.58	59.9	11.24	25.84	22.72	296.65	2.68	0.47	5.67	0	0	NC
ENSG00000116741.8	RGS2	68.95	46.51	2.69	8.57	14.49	319.87	4.1	0.58	7	0	0	Up
ENSG00000116750.13	UCHL5	34.68	9.16	40.13	46.84	41.27	178.41	0.32	0.48	0.66	0.508	0.672	NC
ENSG00000116747.12	RO60	71.81	59.19	42.26	54.71	43.14	416.68	1.81	0.16	11.09	0	0	NC
ENSG00000023572.9	GLRX2	20.4	7.75	41.93	45.99	41.92	141.23	-0.34	0.28	-1.19	0.236	0.363	NC
ENSG00000134371.13	CDC73	78.34	107.82	67.6	78.82	80.02	620.43	1.67	0.33	5.14	0	0	NC
ENSG00000000971.15	CFH	11.42	7.05	1.52	1.41	3.33	49.74	3.42	0.49	6.99	0	0	Up
ENSG00000066279.18	ASPM	20.4	3.52	12.29	8.05	7.88	69.75	1.51	0.61	2.45	0.0141	0.0354	NC
ENSG00000177888.7	ZBTB41	13.87	16.21	28.57	38.05	33.48	125.56	0.14	0.27	0.5	0.617	0.765	NC
ENSG00000213047.13	DENND1B	69.36	39.46	57.89	59.49	53.94	359.22	1.2	0.15	8.16	0	0	NC
ENSG00000233040.2	FAM204BP	9.79	4.58	0	0	0	33.79	12.34	1.26	9.76	0	0	Up
ENSG00000151414.15	NEK7	55.49	35.23	87.52	119.99	104.65	384.15	0.06	0.19	0.31	0.758	0.859	NC
ENSG00000081237.20	PTPRC	235.01	175.47	903.49	967.52	1022.18	2497.95	-1	0.14	-7.32	0	0	NC
ENSG00000229989.4	MIR181A1HG	14.69	0	0.07	0.02	0.11	30.96	7.83	1.65	4.75	0	0	NC
ENSG00000162702.8	ZNF281	27.74	17.62	24.87	32.14	31.18	157.73	0.9	0.21	4.21	0	0.0001	NC
ENSG00000118197.14	DDX59	9.79	3.52	31.51	26.13	25.41	71.91	-0.9	0.47	-1.93	0.054	0.106	NC
ENSG00000118200.14	CAMSAP2	55.49	50.39	112.7	105.19	108.34	437.27	0.26	0.12	2.13	0.0334	0.0713	NC
ENSG00000116852.14	KIF21B	17.14	1.41	33.88	32.81	35.48	88.92	-0.94	0.92	-1.02	0.309	0.453	NC
ENSG00000116857.17	TMEM9	4.08	8.46	29.53	24.95	35.52	84.83	-0.81	0.51	-1.58	0.113	0.197	NC
ENSG00000174307.7	PHLDA3	4.9	14.8	248.2	200.35	238.39	408.3	-3.22	0.55	-5.85	0	0	NC
ENSG00000159176.14	CSRP1	32.23	43.34	217.4	198.39	180.34	505.77	-1.08	0.27	-4.05	0.0001	0.0002	NC
ENSG00000134369.15	NAV1	34.68	4.23	26.45	27.28	31.2	133.8	0.61	1	0.61	0.544	0.709	NC
ENSG00000198700.10	IPO9	28.15	34.53	84.85	89.28	79.05	297.43	-0.1	0.2	-0.48	0.629	0.773	NC
ENSG00000134375.11	TIMM17A	39.17	12.68	66.7	64.73	55.6	226.4	-0.01	0.39	-0.02	0.98	0.99	NC
ENSG00000176393.11	RNPEP	51.41	19.03	171.1	172.42	169.05	432.28	-1.09	0.37	-2.92	0.0035	0.0105	NC
ENSG00000163435.16	ELF3	31.01	26.43	2.73	3.32	1.25	159.81	4.93	0.39	12.57	0	0	Up
ENSG00000143862.8	ARL8A	9.38	8.46	104	95.76	77.35	180.53	-2.29	0.62	-3.71	0.0002	0.0009	NC
ENSG00000143851.15	PTPN7	17.14	2.11	13.63	11.36	16.51	62.74	0.55	0.7	0.78	0.433	0.592	NC
ENSG00000077157.22	PPP1R12B	24.07	18.32	21	21.9	21.17	144.82	1.29	0.16	8.12	0	0	NC
ENSG00000236439.4	AC099336.2	4.08	4.93	0.14	0.05	0.13	28.63	6.93	0.81	8.52	0	0	Up
ENSG00000117139.17	KDM5B	43.25	27.84	28.94	38.74	32	217.41	1.31	0.24	5.57	0	0	NC
ENSG00000183155.5	RABIF	30.19	11.28	25.72	27.16	23.99	138.39	0.91	0.34	2.71	0.0066	0.0184	NC
ENSG00000117153.16	KLHL12	19.58	14.09	76.52	81.52	80.77	208.16	-0.96	0.18	-5.46	0	0	NC
ENSG00000159346.13	ADIPOR1	119.14	75.4	197.67	208.86	202.14	802.81	0.21	0.15	1.46	0.145	0.241	NC
ENSG00000159348.13	CYB5R1	8.57	15.5	112.3	110.86	100.29	236.92	-1.75	0.48	-3.67	0.0002	0.001	NC
ENSG00000163444.12	TMEM183A	25.3	16.91	33.32	34.42	33.14	153.23	0.6	0.16	3.67	0.0002	0.001	NC
ENSG00000159388.6	BTG2	54.67	33.83	156.32	171.36	222.8	480.79	-0.94	0.37	-2.53	0.0113	0.0293	NC
ENSG00000058668.14	ATP2B4	30.19	21.14	66.26	79.12	66.01	250.55	-0.12	0.22	-0.52	0.602	0.754	NC
ENSG00000122188.13	LAX1	9.79	0	3.66	3.38	5.45	25.79	1.19	1.3	0.92	0.359	0.51	NC
ENSG00000182004.13	SNRPE	13.06	21.14	27.14	27.93	27.32	135.2	0.68	0.32	2.14	0.0323	0.0699	NC
ENSG00000158615.9	PPP1R15B	35.09	31.71	183.48	199.94	191.71	483.56	-1.19	0.16	-7.57	0	0	NC
ENSG00000133056.13	PIK3C2B	1.63	8.46	17.15	17.25	13.46	49.16	-0.39	0.81	-0.49	0.626	0.771	NC
ENSG00000198625.13	MDM4	62.02	33.83	43.21	46.09	39.15	295.88	1.4	0.19	7.43	0	0	NC
ENSG00000117222.14	RBBP5	8.98	22.55	53.56	57.31	55.55	165.78	-0.53	0.61	-0.87	0.387	0.54	NC
ENSG00000133059.17	DSTYK	3.26	11.98	30.46	33.43	33.8	98.83	-0.55	0.68	-0.8	0.422	0.58	NC
ENSG00000174514.13	MFSD4A	3.26	11.98	1.54	2.02	1.5	44.75	3.58	0.84	4.25	0	0.0001	NC
ENSG00000158711.13	ELK4	83.23	113.1	91.71	117.02	88	661.82	1.31	0.3	4.29	0	0.0001	NC
ENSG00000069275.13	NUCKS1	77.52	70.47	219.18	226.2	224.88	747.73	-0.26	0.12	-2.17	0.0298	0.0659	NC
ENSG00000117280.13	RAB29	53.04	15.5	97.28	113.41	89.85	324.8	-0.31	0.42	-0.72	0.47	0.632	NC
ENSG00000133065.11	SLC41A1	0.82	12.68	20.17	26.42	22.35	71.62	-0.41	1.12	-0.36	0.715	0.831	NC
ENSG00000276600.5	RAB7B	2.45	13.39	69.66	74.45	76.04	154.35	-1.91	0.81	-2.35	0.0187	0.0448	NC
ENSG00000196188.11	CTSE	13.87	0	0.15	0.14	0.15	29.8	6.61	1.45	4.57	0	0	NC
ENSG00000266028.7	SRGAP2	35.09	14.45	85.76	78.87	77.46	246.6	-0.46	0.25	-1.85	0.065	0.124	NC
ENSG00000266094.8	RASSF5	42.03	42.28	299.33	205.88	293.5	627.91	-1.38	0.25	-5.42	0	0	NC
ENSG00000143486.16	EIF2D	21.62	32.42	48.56	50.61	60.94	228.56	0.37	0.31	1.22	0.222	0.345	NC
ENSG00000162889.10	MAPKAPK2	65.28	29.24	209.56	166.03	232.98	541.59	-0.9	0.3	-3.02	0.0026	0.0079	NC
ENSG00000136634.7	IL10	10.61	0.7	0.25	1.23	0.49	26.94	4.26	1.11	3.84	0.0001	0.0005	NC
ENSG00000162896.6	PIGR	43.25	49.33	8.52	6.56	2.28	249.31	4.32	0.53	8.12	0	0	Up
ENSG00000182795.13	C1orf116	44.07	25.37	0.54	0.27	0.07	171.83	8.11	0.56	14.48	0	0	Up
ENSG00000123836.15	PFKFB2	20.4	14.09	50.26	46.21	46.58	165.47	-0.17	0.18	-0.94	0.346	0.495	NC
ENSG00000180667.10	YOD1	36.72	10.22	19.54	27.86	19.8	138.45	1.18	0.51	2.33	0.02	0.047	NC
ENSG00000196352.15	CD55	75.48	93.72	153.73	146.67	167.12	674.47	0.42	0.24	1.73	0.083	0.152	NC
ENSG00000203710.11	CR1	7.34	11.98	101.83	92.87	167.95	239.57	-2.32	0.48	-4.83	0	0	NC
ENSG00000117335.19	CD46	70.18	66.59	561.32	648.31	677.21	1331.78	-1.9	0.16	-12.04	0	0	NC
ENSG00000203709.12	MIR29B2CHG	23.66	16.91	39.81	28.63	40.03	158.53	0.45	0.25	1.8	0.0719	0.135	NC
ENSG00000076356.7	PLXNA2	20.4	10.57	54.44	58.07	36.81	167.03	-0.28	0.4	-0.69	0.492	0.656	NC
ENSG00000123689.6	G0S2	14.69	0.7	1.64	3.29	1.16	47.11	3.37	1.22	2.76	0.0058	0.0163	NC
ENSG00000117594.10	HSD11B1	13.06	0.7	9.09	9	7.62	47.01	0.91	1	0.91	0.362	0.512	NC
ENSG00000009790.15	TRAF3IP3	13.06	6.69	13.07	16.43	15.55	74.66	0.68	0.29	2.32	0.0202	0.0474	NC
ENSG00000117595.12	IRF6	3.67	5.64	4.93	4.47	8.59	32.88	0.94	0.51	1.84	0.0654	0.125	NC
ENSG00000117597.18	UTP25	19.58	11.28	38.83	36.84	32.17	137.87	0.07	0.22	0.34	0.736	0.844	NC
ENSG00000117625.13	RCOR3	45.29	15.5	40.22	44.72	38.55	212.93	0.8	0.37	2.15	0.0313	0.0681	NC
ENSG00000082512.15	TRAF5	32.64	1.41	15.26	19.84	16.54	98.63	1.02	0.99	1.03	0.305	0.448	NC
ENSG00000170385.10	SLC30A1	30.19	14.8	21.47	34.87	27.66	163.29	1.01	0.37	2.75	0.0059	0.0166	NC
ENSG00000117650.13	NEK2	0.82	7.05	3.39	1.63	2.15	27.7	2.23	0.98	2.29	0.0223	0.0515	NC
ENSG00000123684.13	LPGAT1	46.51	16.21	59.26	56.59	73.46	252.68	0.23	0.39	0.59	0.557	0.72	NC
ENSG00000143493.13	INTS7	16.32	19.73	37.76	38.36	35.13	148.48	0.27	0.2	1.35	0.178	0.287	NC
ENSG00000143476.18	DTL	8.16	0.7	11.33	4.63	5.41	29.36	0.35	1.04	0.33	0.74	0.847	NC
ENSG00000220749.4	RPL21P28	3.26	7.75	0.29	0.22	0.43	30.74	5.52	0.59	9.36	0	0	Up
ENSG00000066027.12	PPP2R5A	39.99	23.96	149.77	147.2	144.14	387.59	-0.92	0.13	-7.1	0	0	NC
ENSG00000065600.12	PACC1	6.53	10.57	32.51	33.24	29.93	95.87	-0.53	0.52	-1.03	0.305	0.448	NC
ENSG00000117691.10	NENF	5.71	22.55	56.39	42.1	63.65	166.4	-0.47	0.68	-0.69	0.487	0.65	NC
ENSG00000162772.17	ATF3	19.99	15.5	16.76	19.98	13.66	105.98	1.21	0.84	1.44	0.149	0.247	NC
ENSG00000123685.9	BATF3	9.79	0.7	26.14	14.84	16.67	54.66	-0.69	0.87	-0.79	0.427	0.585	NC
ENSG00000117697.15	NSL1	30.19	11.28	41.81	42.24	43.57	168.76	0.21	0.28	0.74	0.456	0.618	NC
ENSG00000203705.11	TATDN3	11.42	2.82	26.33	25.44	25.47	71.84	-0.68	0.46	-1.47	0.141	0.235	NC
ENSG00000162769.13	FLVCR1	1.63	11.28	23.23	26.78	13.85	69.23	-0.3	0.82	-0.36	0.718	0.833	NC
ENSG00000174606.14	ANGEL2	28.56	15.5	41.62	46.5	45.36	180.08	0.26	0.18	1.48	0.138	0.232	NC
ENSG00000136643.12	RPS6KC1	18.77	17.97	48.31	49.86	43.42	171.33	-0.04	0.24	-0.17	0.861	0.922	NC
ENSG00000143499.14	SMYD2	44.07	18.32	61.41	49.5	61.38	240.43	0.35	0.28	1.23	0.22	0.343	NC
ENSG00000152104.12	PTPN14	0	8.46	0.27	0.33	0.34	22.19	5.09	1.41	3.6	0.0003	0.0013	NC
ENSG00000136636.13	KCTD3	11.42	5.64	17.25	20.66	19.09	75.1	0.13	0.29	0.45	0.651	0.788	NC
ENSG00000092978.11	GPATCH2	35.09	13.39	25.74	24.31	24.31	168.78	1.3	0.36	3.66	0.0002	0.001	NC
ENSG00000162814.11	SPATA17	8.16	0.7	1.19	0.62	0.26	23.14	3.94	1.05	3.75	0.0002	0.0007	NC
ENSG00000067533.6	RRP15	3.26	8.81	26.97	32.74	24.25	76.12	-0.84	0.47	-1.81	0.0709	0.133	NC
ENSG00000092969.12	TGFB2	4.9	6.34	0.07	0.21	0	30.99	7.33	0.99	7.37	0	0	Up
ENSG00000143353.12	LYPLAL1	10.2	7.05	33.73	38.48	40.84	99.5	-0.87	0.3	-2.86	0.0043	0.0125	NC
ENSG00000136628.18	EPRS	57.94	35.23	209.29	217	181.68	547.65	-0.85	0.15	-5.55	0	0	NC
ENSG00000067704.10	IARS2	40.8	19.03	212.98	188.4	230.45	470.27	-1.6	0.25	-6.41	0	0	NC
ENSG00000118873.16	RAB3GAP2	53.04	22.2	83.19	96.26	79.13	303.54	-0.05	0.32	-0.14	0.888	0.938	NC
ENSG00000143507.18	DUSP10	19.58	29.6	43.06	38.69	40.87	205.76	0.7	0.34	2.07	0.0384	0.0801	NC
ENSG00000143498.18	TAF1A	2.45	5.29	11.23	10.28	10.09	33.36	-0.19	0.53	-0.35	0.725	0.836	NC
ENSG00000154305.18	MIA3	74.67	34.18	127.37	144.59	133.19	465.45	-0.12	0.27	-0.45	0.656	0.792	NC
ENSG00000186063.13	AIDA	10.61	17.62	32.34	36.07	33.74	130.38	0.09	0.32	0.29	0.769	0.866	NC
ENSG00000162819.12	BROX	33.46	36.64	88.44	88.31	85.04	311.84	-0.02	0.16	-0.11	0.915	0.954	NC
ENSG00000228106.6	AL392172.1	8.98	8.1	9.84	6.03	6.53	59.46	1.55	0.38	4.04	0.0001	0.0003	NC
ENSG00000154309.8	DISP1	0.82	9.16	37.49	24.86	26.84	76.82	-1.05	0.99	-1.06	0.287	0.426	NC
ENSG00000187554.14	TLR5	91.8	11.28	26.7	29.04	36.66	270.65	1.8	0.73	2.47	0.0134	0.034	NC
ENSG00000162909.18	CAPN2	119.96	78.93	279.81	369.13	210.92	947.27	-0.25	0.25	-0.99	0.322	0.467	NC
ENSG00000143514.17	TP53BP2	54.67	17.62	41.82	46.3	40.01	236.21	0.94	0.62	1.51	0.13	0.22	NC
ENSG00000185495.10	AC138393.1	6.94	10.92	2.34	3.48	2.73	51	2.98	0.39	7.68	0	0	Up
ENSG00000143756.12	FBXO28	32.64	21.49	62.09	64.1	56.18	232.44	0.12	0.17	0.67	0.502	0.666	NC
ENSG00000143753.13	DEGS1	25.3	21.14	162.96	176.46	185.91	394.71	-1.61	0.17	-9.68	0	0	NC
ENSG00000143748.18	NVL	15.1	6.34	25.92	23.9	26.82	92.47	-0.01	0.67	-0.01	0.99	0.994	NC
ENSG00000143771.12	CNIH4	4.08	7.05	74.71	74.12	64.38	136.07	-2.38	0.35	-6.74	0	0	NC
ENSG00000162923.16	WDR26	222.77	91.96	240.24	254.08	213.11	1106.2	0.6	0.35	1.71	0.0868	0.158	NC
ENSG00000185842.15	DNAH14	13.87	0	1.37	1.54	1.35	31.79	3.34	1.39	2.39	0.0167	0.0409	NC
ENSG00000143815.15	LBR	20.4	19.73	56.5	83.84	64.53	211.35	-0.45	0.25	-1.77	0.0767	0.143	NC
ENSG00000154380.17	ENAH	23.66	23.25	1.66	1.22	0.34	122.88	5.77	0.55	10.58	0	0	Up
ENSG00000143742.13	SRP9	73.03	38.76	115.92	125.61	123.37	470.03	0.15	0.16	0.92	0.357	0.508	NC
ENSG00000143819.12	EPHX1	4.9	12.68	105.91	150.3	119.42	243.3	-2.45	0.51	-4.81	0	0	NC
ENSG00000196187.12	TMEM63A	13.87	36.29	342.21	328.7	311.28	645.46	-2.34	0.56	-4.16	0	0.0002	NC
ENSG00000143811.19	PYCR2	1.63	7.05	67.44	56.76	76.08	127.61	-2.57	0.61	-4.2	0	0.0001	NC
ENSG00000143751.10	SDE2	7.34	9.16	43.79	45.34	42.31	109	-1.09	0.24	-4.59	0	0	NC
ENSG00000163041.11	H3F3A	155.04	122.26	35.58	41.6	44.75	749.54	3.03	0.16	19.28	0	0	Up
ENSG00000182827.9	ACBD3	84.05	51.79	85.24	101.64	80.75	465.02	0.84	0.18	4.65	0	0	NC
ENSG00000234478.1	ACBD3-AS1	11.83	0	0.37	0.29	0.19	31.65	5.71	1.47	3.89	0.0001	0.0004	NC
ENSG00000183814.15	LIN9	2.45	9.16	5.86	5.07	5.45	43.41	1.57	0.62	2.51	0.0121	0.031	NC
ENSG00000143799.13	PARP1	19.58	6.34	128.16	132.92	117.98	256.98	-2.11	0.48	-4.38	0	0.0001	NC
ENSG00000143772.9	ITPKB	9.79	5.64	79.04	99.26	81.54	170.16	-2.24	0.29	-7.67	0	0	Down
ENSG00000163050.17	COQ8A	13.87	11.28	63.6	66.91	86.97	174.44	-1.26	0.28	-4.55	0	0	NC
ENSG00000143776.18	CDC42BPA	23.66	20.44	26.72	25.84	25.7	148.2	1.05	0.16	6.39	0	0	NC
ENSG00000181450.18	ZNF678	13.06	12.68	10.53	13.66	12.97	74.33	1.2	0.45	2.69	0.0072	0.0198	NC
ENSG00000143761.16	ARF1	248.48	93.02	507.56	472.84	473.78	1589.33	-0.28	0.35	-0.79	0.431	0.59	NC
ENSG00000143793.13	C1orf35	8.16	2.82	17.59	14.19	14.49	52.52	-0.2	0.5	-0.41	0.683	0.81	NC
ENSG00000162910.19	MRPL55	10.61	6.34	24.15	20.51	21.33	76.05	-0.1	0.27	-0.38	0.701	0.822	NC
ENSG00000143774.16	GUK1	48.96	29.24	92.91	85.84	86.89	336.31	0.1	0.16	0.63	0.53	0.694	NC
ENSG00000168118.12	RAB4A	14.69	23.25	58.81	60.67	66.36	194.27	-0.4	0.59	-0.68	0.498	0.662	NC
ENSG00000154429.11	CCSAP	23.66	28.89	104.58	111.06	82.83	294.17	-0.59	0.24	-2.41	0.0161	0.0395	NC
ENSG00000069248.12	NUP133	23.66	8.81	69.54	67.58	77.61	181.16	-1.02	0.4	-2.56	0.0105	0.0275	NC
ENSG00000135776.5	ABCB10	8.57	8.46	69.24	70.09	65.52	155.35	-1.66	0.29	-5.7	0	0	NC
ENSG00000135801.9	TAF5L	20.4	6.34	75.3	67.76	73.57	177.69	-1.2	0.37	-3.27	0.0011	0.0037	NC
ENSG00000135775.14	COG2	20.4	14.8	40.81	44.38	41.21	156.32	0.03	0.18	0.18	0.859	0.921	NC
ENSG00000143643.13	TTC13	11.02	18.32	45.09	49.91	46.66	153.97	-0.32	0.32	-1.01	0.313	0.456	NC
ENSG00000173409.14	ARV1	21.22	23.96	25.82	29.56	28.37	154.66	0.99	0.21	4.64	0	0	NC
ENSG00000182118.8	FAM89A	16.73	15.15	121.44	109.57	118.82	267.5	-1.54	0.28	-5.44	0	0	NC
ENSG00000143633.13	C1orf131	11.42	6.34	14.78	13.48	14.2	67.1	0.6	0.26	2.33	0.0201	0.0471	NC
ENSG00000116906.13	GNPAT	29.38	65.54	73.88	72	77.12	368.54	0.71	0.45	1.55	0.12	0.206	NC
ENSG00000116903.7	EXOC8	12.24	12.68	44.14	54.9	49.44	144.64	-0.67	0.23	-2.84	0.0046	0.0132	NC
ENSG00000010072.16	SPRTN	8.16	0.7	14.92	16.23	16.41	50.72	-0.4	0.95	-0.42	0.671	0.802	NC
ENSG00000116918.15	TSNAX	30.19	17.62	54.17	68.57	59.31	209.4	-0.09	0.21	-0.44	0.664	0.797	NC
ENSG00000162946.22	DISC1	25.7	5.64	19.17	20.27	23.39	110.31	0.82	0.53	1.56	0.119	0.204	NC
ENSG00000116991.10	SIPA1L2	46.51	33.83	139.86	168.49	135.7	450.33	-0.54	0.19	-2.8	0.0052	0.0148	NC
ENSG00000135778.12	NTPCR	6.53	20.44	30.29	32.86	30	132.06	0.34	0.62	0.55	0.582	0.739	NC
ENSG00000135749.19	PCNX2	15.5	5.64	13.12	17.67	12.26	68.32	0.71	0.42	1.68	0.0924	0.166	NC
ENSG00000143674.11	MAP3K21	2.45	7.75	5.44	7.28	6.14	37.79	1.09	0.54	2.02	0.0438	0.0895	NC
ENSG00000183780.13	SLC35F3	17.95	0	0.07	0.1	0.07	34.19	7.67	1.57	4.89	0	0	NC
ENSG00000168275.15	COA6	26.11	32.42	32.76	33.82	28.52	195.81	1.18	0.24	4.84	0	0	NC
ENSG00000059588.10	TARBP1	13.06	23.96	87.56	87.09	94.98	240.57	-0.91	0.36	-2.52	0.0119	0.0306	NC
ENSG00000168264.10	IRF2BP2	48.15	41.93	117.87	122.76	136.67	427.53	-0.18	0.16	-1.13	0.257	0.389	NC
ENSG00000173726.11	TOMM20	85.68	114.86	166.67	196.92	202.72	809.92	0.39	0.32	1.21	0.226	0.35	NC
ENSG00000054267.22	ARID4B	50.59	34.88	77.28	86.03	88.9	356.45	0.33	0.16	2.01	0.0441	0.0901	NC
ENSG00000152904.11	GGPS1	14.69	8.81	18.8	19.94	17.89	85.71	0.59	0.22	2.69	0.0072	0.0198	NC
ENSG00000143669.13	LYST	159.94	123.67	267.04	246.81	309.02	1112.79	0.28	0.17	1.65	0.0992	0.176	NC
ENSG00000077585.14	GPR137B	90.99	85.97	151.77	176.34	142.44	690.64	0.46	0.16	2.96	0.0031	0.0093	NC
ENSG00000086619.14	ERO1B	33.46	7.05	22.5	23.25	24.2	130.99	0.97	0.67	1.45	0.146	0.243	NC
ENSG00000116977.18	LGALS8	73.44	62.72	128.28	140.58	121.16	578.12	0.43	0.17	2.52	0.0118	0.0303	NC
ENSG00000273058.2	AL359921.2	15.1	0	0.56	0.96	0.56	34.52	4.54	1.45	3.14	0.0017	0.0056	NC
ENSG00000119285.11	HEATR1	21.22	11.28	64.6	65.47	64.57	179.78	-0.73	0.17	-4.19	0	0.0001	NC
ENSG00000116984.13	MTR	70.99	61.66	93.98	107.62	89.03	481.29	0.74	0.14	5.2	0	0	NC
ENSG00000091483.6	FH	17.14	9.16	76.03	72.94	71.08	178.21	-1.21	0.2	-6.09	0	0	NC
ENSG00000117009.12	KMO	20.81	52.15	127.43	78.35	107.39	354.44	-0.18	0.52	-0.35	0.727	0.838	NC
ENSG00000203668.2	CHML	37.54	7.75	15.19	18.97	15.14	137.97	1.71	0.57	2.99	0.0028	0.0086	NC
ENSG00000143702.16	CEP170	52.23	63.77	25.18	27.72	30.13	325.9	2.31	0.29	7.95	0	0	Up
ENSG00000054282.16	SDCCAG8	35.9	33.12	43.18	39.49	42.93	226.71	0.94	0.28	3.38	0.0007	0.0026	NC
ENSG00000117020.18	AKT3	2.45	21.14	10.85	11.94	12.35	92.13	1.58	0.92	1.71	0.087	0.158	NC
ENSG00000179456.10	ZBTB18	10.61	14.8	23.76	24.26	30.24	110.03	0.32	0.31	1.04	0.3	0.442	NC
ENSG00000035687.10	ADSS	40.8	15.86	72.83	78.61	70.2	250.72	-0.16	0.31	-0.53	0.597	0.75	NC
ENSG00000121644.19	DESI2	30.19	23.96	58.62	64.77	56.61	226.65	0.14	0.16	0.85	0.393	0.547	NC
ENSG00000153187.20	HNRNPU	222.77	192.73	467.14	452.66	463.47	1798.51	0.16	0.08	2	0.0457	0.0931	NC
ENSG00000203666.12	EFCAB2	14.28	3.52	9.26	6.77	7.73	54.83	1.38	0.7	1.96	0.0496	0.0989	NC
ENSG00000162851.8	TFB2M	19.58	6.34	14.43	16.47	14.62	89.24	1.04	0.36	2.85	0.0043	0.0126	NC
ENSG00000162852.14	CNST	74.26	14.8	53.79	52.05	45.5	281.05	0.95	0.59	1.63	0.104	0.183	NC
ENSG00000143653.10	SCCPDH	66.91	63.42	155.19	178.5	146.41	577.8	-0.01	0.23	-0.04	0.967	0.983	NC
ENSG00000153207.15	AHCTF1	47.33	28.89	55.06	55.1	53.67	275.14	0.75	0.15	5.03	0	0	NC
ENSG00000277462.2	ZNF670	0	10.57	4.55	5.95	5	38.14	1.48	1.42	1.04	0.296	0.437	NC
ENSG00000196418.12	ZNF124	35.09	70.47	27.4	36.29	34.6	356.1	2.15	0.46	4.67	0	0	NC
ENSG00000259865.1	AL390728.6	7.34	4.23	10.06	20.87	16.81	51.15	-0.28	0.68	-0.41	0.678	0.808	NC
ENSG00000227671.4	AL390728.4	44.47	13.74	68.2	79.04	73.94	255.74	-0.12	0.39	-0.31	0.757	0.858	NC
ENSG00000162714.12	ZNF496	4.08	14.8	25.62	24.4	21.37	89.38	0.07	0.63	0.11	0.912	0.952	NC
ENSG00000162711.17	NLRP3	17.14	2.82	8.23	14.08	15.29	68.94	0.91	0.68	1.35	0.178	0.286	NC
ENSG00000175137.11	SH3BP5L	6.53	4.93	49.19	40.3	47.95	100.05	-1.72	0.32	-5.32	0	0	NC
ENSG00000171161.13	ZNF672	5.71	11.98	48.34	37.01	47.12	120.79	-0.89	0.44	-2.04	0.0409	0.0845	NC
ENSG00000035115.22	SH3YL1	21.22	4.58	22.37	24.81	20.17	84.89	0.16	0.74	0.21	0.834	0.906	NC
ENSG00000143727.16	ACP1	40.8	42.28	80.63	83.29	81.9	339.66	0.33	0.13	2.46	0.0138	0.0347	NC
ENSG00000151353.15	TMEM18	25.3	6.34	24.15	24.18	26.11	113.27	0.54	0.45	1.22	0.222	0.345	NC
ENSG00000171853.16	TRAPPC12	12.24	9.87	31.53	26.95	27.14	109.89	0.02	0.33	0.07	0.946	0.971	NC
ENSG00000182551.14	ADI1	5.71	7.05	13.19	15.66	12.91	51.42	0.16	0.35	0.46	0.648	0.786	NC
ENSG00000171865.10	RNASEH1	2.86	8.46	39.88	43.71	39.45	91.13	-1.58	0.63	-2.51	0.0122	0.0312	NC
ENSG00000287126.1	AC108488.3	8.16	1.41	4.47	3.29	3.5	27.51	1.52	0.59	2.56	0.0105	0.0274	NC
ENSG00000171863.15	RPS7	417.8	272.71	170.36	182.82	209.42	1968.67	2.11	0.17	12.46	0	0	Up
ENSG00000134326.11	CMPK2	32.64	78.57	85.58	146.37	105.48	486.79	0.41	0.52	0.79	0.429	0.588	NC
ENSG00000134321.12	RSAD2	95.47	127.9	47.46	99.8	46.92	684.12	2.12	0.41	5.16	0	0	NC
ENSG00000115738.10	ID2	45.7	44.4	171.05	243.22	166.64	545.07	-0.75	0.24	-3.14	0.0017	0.0056	NC
ENSG00000134313.15	KIDINS220	97.11	66.95	153.43	164.73	159.09	633.41	0.26	0.18	1.43	0.154	0.254	NC
ENSG00000143797.12	MBOAT2	11.42	0	1.22	0.75	0.64	23.21	3.63	1.39	2.61	0.0091	0.0242	NC
ENSG00000119185.12	ITGB1BP1	11.42	15.5	40.23	44.02	35.45	140.2	-0.17	0.3	-0.58	0.559	0.721	NC
ENSG00000119203.14	CPSF3	71.81	27.48	55.22	54.59	54.7	345.81	1.18	0.37	3.16	0.0016	0.0053	NC
ENSG00000134330.19	IAH1	16.32	14.09	24.33	28.41	44.65	123.6	0.15	0.36	0.42	0.672	0.803	NC
ENSG00000151694.14	ADAM17	62.02	55.32	256.24	267.03	228.88	689.9	-0.8	0.14	-5.87	0	0	NC
ENSG00000134308.14	YWHAQ	97.51	59.19	202.43	222.95	180.26	680.66	-0.17	0.23	-0.75	0.454	0.614	NC
ENSG00000115750.17	TAF1B	22.44	7.75	30.07	28.37	27.23	119.51	0.33	0.31	1.06	0.288	0.427	NC
ENSG00000134317.18	GRHL1	28.97	21.49	37.17	26.35	24.65	164.88	1.01	0.29	3.51	0.0004	0.0017	NC
ENSG00000172059.11	KLF11	33.05	14.8	106.02	103.97	108.38	274.19	-0.97	0.31	-3.1	0.0019	0.0062	NC
ENSG00000171848.15	RRM2	16.32	0	29.65	13.16	16.43	60.42	-0.44	1.46	-0.3	0.762	0.861	NC
ENSG00000115756.13	HPCAL1	26.52	13.74	121.32	114.23	97.24	283.72	-1.12	0.29	-3.93	0.0001	0.0004	NC
ENSG00000115758.13	ODC1	124.04	31.01	70.58	70.09	56.71	448.52	1.35	0.51	2.66	0.0077	0.021	NC
ENSG00000115761.16	NOL10	6.94	11.98	27.48	27.95	29.91	97.19	-0.22	0.34	-0.64	0.521	0.685	NC
ENSG00000143870.12	PDIA6	11.42	7.4	184.01	187.75	170.53	325.38	-2.99	0.23	-13.22	0	0	Down
ENSG00000162976.13	SLC66A3	17.95	6.34	65.66	83.34	75.14	175.71	-1.38	0.34	-4.05	0.0001	0.0002	NC
ENSG00000134318.14	ROCK2	46.51	57.08	84.97	77.69	79.91	403.51	0.71	0.23	3.14	0.0017	0.0056	NC
ENSG00000169016.17	E2F6	8.98	9.16	15.48	17.1	12.13	70.26	0.6	0.3	1.96	0.0497	0.099	NC
ENSG00000134324.11	LPIN1	43.25	16.91	62.4	68.47	45.7	238.32	0.26	0.37	0.71	0.477	0.639	NC
ENSG00000162981.14	LRATD1	4.08	12.68	0.41	0.17	0.04	43.23	6.66	1.15	5.76	0	0	NC
ENSG00000151779.13	NBAS	33.46	26.78	71.69	63.91	70.93	263.43	0.11	0.2	0.52	0.602	0.754	NC
ENSG00000079785.15	DDX1	71.81	41.93	102.46	95.44	89.57	441.31	0.53	0.15	3.59	0.0003	0.0013	NC
ENSG00000197872.11	FAM49A	42.84	45.45	62.16	70.21	63.13	323.17	0.73	0.18	4.02	0.0001	0.0003	NC
ENSG00000163029.16	SMC6	31.82	41.93	105.32	96.38	83.66	325.66	-0.13	0.33	-0.38	0.701	0.822	NC
ENSG00000178295.15	GEN1	9.79	7.75	36.22	28.96	28.09	95.75	-0.48	0.49	-0.97	0.333	0.48	NC
ENSG00000118965.14	WDR35	0	13.39	14.7	16.62	8.05	60.39	0.55	1.5	0.36	0.715	0.831	NC
ENSG00000068697.7	LAPTM4A	41.62	71.53	243.63	260.5	260.02	697.57	-0.82	0.35	-2.33	0.0198	0.0465	NC
ENSG00000115884.11	SDC1	8.57	2.11	0.37	0.58	0.22	25.35	4.95	0.63	7.83	0	0	Up
ENSG00000055917.15	PUM2	129.34	120.5	160.06	178.26	185.61	911.07	0.82	0.13	6.47	0	0	NC
ENSG00000143878.10	RHOB	34.27	16.21	213.11	270.96	242.88	503.18	-2.01	0.28	-7.25	0	0	Down
ENSG00000118960.13	HS1BP3	8.57	6.34	77.28	78.95	77.07	154.08	-2.1	0.25	-8.56	0	0	Down
ENSG00000118961.15	LDAH	13.87	2.82	37.07	36.48	38.05	99.45	-0.92	0.5	-1.84	0.0654	0.125	NC
ENSG00000119771.15	KLHL29	0.82	7.75	62.7	49.95	60.15	117.41	-2.18	0.92	-2.36	0.0184	0.0443	NC
ENSG00000119778.15	ATAD2B	90.17	27.48	35.34	39.24	37.19	341.39	1.87	0.42	4.48	0	0	NC
ENSG00000173960.14	UBXN2A	1.63	7.75	15.15	15.4	14.77	48.31	-0.32	0.68	-0.48	0.634	0.776	NC
ENSG00000163026.12	WDCP	6.53	13.39	16.54	18.26	18.77	89.79	0.66	0.49	1.36	0.173	0.28	NC
ENSG00000115128.7	SF3B6	34.27	40.52	51.54	49.28	52.23	271.56	0.86	0.2	4.39	0	0.0001	NC
ENSG00000219626.9	FAM228B	13.06	1.41	7.52	8.94	10.37	45.22	0.78	0.82	0.96	0.337	0.485	NC
ENSG00000115129.14	TP53I3	8.16	5.64	50.32	28.53	34.38	85.6	-1.42	0.69	-2.05	0.0405	0.0837	NC
ENSG00000198399.14	ITSN2	132.6	85.27	162.62	188.04	177.44	838.95	0.61	0.14	4.5	0	0	NC
ENSG00000084676.15	NCOA1	107.71	68.71	131.85	128.97	145.15	642.25	0.64	0.14	4.72	0	0	NC
ENSG00000184924.5	PTRHD1	14.28	8.1	8.5	8.05	8.16	62.14	1.65	0.31	5.37	0	0	NC
ENSG00000115137.12	DNAJC27	12.24	2.11	6.99	8.12	7.47	47.13	1.16	0.62	1.88	0.0597	0.116	NC
ENSG00000119772.16	DNMT3A	23.26	13.39	130.4	107.14	115.49	272.91	-1.42	0.21	-6.63	0	0	NC
ENSG00000138101.18	DTNB	5.71	13.04	15.56	17.85	16.43	80.93	0.62	0.45	1.35	0.176	0.284	NC
ENSG00000143970.17	ASXL2	110.57	80.33	106.05	120.37	114.61	669.53	1.04	0.1	10.16	0	0	NC
ENSG00000084733.11	RAB10	85.68	88.79	304.04	347.17	292.83	945.05	-0.53	0.17	-3.1	0.0019	0.0061	NC
ENSG00000084754.12	HADHA	93.84	112.05	364.19	368	367.82	1107.05	-0.51	0.21	-2.49	0.0127	0.0324	NC
ENSG00000138029.14	HADHB	69.36	61.31	302.26	305.1	312.63	822.15	-0.92	0.1	-8.8	0	0	NC
ENSG00000157856.12	DRC1	6.53	10.57	1.66	0.98	0.28	39.87	4.3	0.8	5.36	0	0	NC
ENSG00000115155.17	OTOF	15.5	43.69	0.9	89.16	15.63	223.64	1.22	1.2	1.02	0.309	0.452	NC
ENSG00000213699.9	SLC35F6	48.96	38.76	122.05	118.53	94.42	397.18	-0.06	0.17	-0.33	0.741	0.847	NC
ENSG00000119777.20	TMEM214	11.42	13.39	89.76	90.36	90.28	208.35	-1.54	0.19	-8.05	0	0	NC
ENSG00000084693.16	AGBL5	6.94	6.34	16.61	16.07	19.61	54.41	-0.22	0.46	-0.49	0.627	0.772	NC
ENSG00000228474.6	OST4	55.08	59.9	59.67	50.32	65.46	386.95	1.28	0.21	6.17	0	0	NC
ENSG00000138073.14	PREB	7.75	10.92	72.84	64.46	66.98	164	-1.42	0.37	-3.89	0.0001	0.0004	NC
ENSG00000138085.16	ATRAID	27.74	16.91	97.9	101.18	119.44	254.77	-1.25	0.58	-2.15	0.0312	0.068	NC
ENSG00000084774.14	CAD	9.79	8.81	108.67	99.79	101.51	213.85	-2.16	0.24	-9.04	0	0	Down
ENSG00000115204.15	MPV17	65.28	42.63	95.4	90.6	87.88	414.8	0.52	0.12	4.52	0	0	NC
ENSG00000115207.13	GTF3C2	9.38	7.05	66.38	65.33	71.75	146.27	-1.76	0.25	-6.97	0	0	NC
ENSG00000115211.15	EIF2B4	8.98	9.51	32.73	34.13	30.92	99.61	-0.5	0.23	-2.16	0.0305	0.0668	NC
ENSG00000115234.11	SNX17	16.32	23.61	225.88	199.78	242.71	466.27	-2.01	0.43	-4.66	0	0	NC
ENSG00000115241.11	PPM1G	13.06	11.98	135.48	117.68	120.17	263.46	-1.99	0.22	-9.03	0	0	NC
ENSG00000115216.14	NRBP1	69.36	23.25	152.68	155.16	151.37	459.34	-0.52	0.36	-1.47	0.143	0.239	NC
ENSG00000138002.15	IFT172	2.45	9.87	29.41	27.89	26.05	79.73	-0.71	0.62	-1.15	0.25	0.38	NC
ENSG00000198522.14	GPN1	9.38	4.58	37.76	36.44	39.28	95.11	-1.16	0.27	-4.31	0	0.0001	NC
ENSG00000119760.16	SUPT7L	26.93	38.76	96.85	85.76	89.63	310.53	-0.15	0.29	-0.53	0.594	0.748	NC
ENSG00000163798.13	SLC4A1AP	31.82	31.01	58.01	60.24	56.28	243.1	0.39	0.17	2.27	0.0235	0.0538	NC
ENSG00000243147.8	MRPL33	16.32	16.91	29.55	27.45	32.83	133.35	0.47	0.22	2.08	0.0377	0.0789	NC
ENSG00000158019.20	BABAM2	23.26	5.99	29.8	25.62	28.03	121.79	0.41	0.5	0.8	0.422	0.579	NC
ENSG00000075426.12	FOSL2	39.99	23.96	125.34	116.92	111.04	339.91	-0.61	0.16	-3.8	0.0001	0.0006	NC
ENSG00000163803.13	PLB1	10.61	0	12.48	6.51	16.51	39.09	-0.22	1.34	-0.17	0.867	0.926	NC
ENSG00000213639.10	PPP1CB	138.72	84.56	208.2	214.62	212.19	902.12	0.37	0.14	2.65	0.008	0.0218	NC
ENSG00000163811.12	WDR43	44.88	28.19	45.18	49.91	40.2	260.64	0.99	0.17	5.82	0	0	NC
ENSG00000115295.20	CLIP4	46.92	78.57	236.33	237.32	231.95	680.32	-0.63	0.37	-1.72	0.0852	0.155	NC
ENSG00000119801.13	YPEL5	110.16	54.97	159.34	173.05	177.3	680.82	0.23	0.2	1.14	0.253	0.385	NC
ENSG00000172954.13	LCLAT1	16.73	4.93	8.7	8.91	7.35	59.42	1.5	0.46	3.25	0.0011	0.0039	NC
ENSG00000162961.14	DPY30	18.77	28.19	30.85	31.37	32.32	163.42	0.84	0.36	2.33	0.0198	0.0466	NC
ENSG00000021574.12	SPAST	43.25	33.12	50.1	55.33	53.19	276.71	0.82	0.13	6.24	0	0	NC
ENSG00000091106.19	NLRC4	55.08	70.82	202.87	176.75	212.23	633.6	-0.33	0.25	-1.35	0.179	0.287	NC
ENSG00000119820.11	YIPF4	8.98	6.34	66.44	81.49	82.4	155.17	-2.12	0.49	-4.32	0	0.0001	NC
ENSG00000115760.14	BIRC6	146.48	103.94	220.78	265.85	215.78	1013.32	0.4	0.14	2.96	0.0031	0.0094	NC
ENSG00000279544.1	AL133243.4	6.53	2.11	0.02	0.03	0.06	22.58	8.22	0.88	9.33	0	0	Up
ENSG00000018699.13	TTC27	19.58	9.87	32.38	30.46	31.63	122.11	0.17	0.2	0.87	0.386	0.54	NC
ENSG00000152689.18	RASGRP3	28.15	21.85	8.04	19.55	6.14	132.1	2.32	0.52	4.48	0	0	NC
ENSG00000119812.19	FAM98A	17.54	11.28	49.58	48.68	42.15	139.91	-0.44	0.22	-1.98	0.0477	0.0957	NC
ENSG00000150938.10	CRIM1	3.26	16.91	108.28	55.02	86.46	184.59	-1.67	0.75	-2.22	0.0262	0.0589	NC
ENSG00000171055.15	FEZ2	27.34	26.07	113.31	101.84	103.4	319.31	-0.6	0.24	-2.54	0.0111	0.0288	NC
ENSG00000115808.12	STRN	96.29	32.42	89.62	114.21	89.03	449.85	0.56	0.37	1.51	0.132	0.224	NC
ENSG00000008869.12	HEATR5B	20.81	48.62	298.52	295.78	252.76	631.46	-1.63	0.54	-3.02	0.0025	0.0079	NC
ENSG00000152133.14	GPATCH11	8.98	13.39	105.08	101.93	98.74	213.07	-1.9	0.32	-5.95	0	0	NC
ENSG00000055332.18	EIF2AK2	122.4	184.63	232.76	293.23	235.04	1196.45	0.6	0.34	1.77	0.0774	0.144	NC
ENSG00000218739.10	CEBPZOS	9.38	14.8	46.19	50.9	51.48	146.71	-0.64	0.33	-1.93	0.0533	0.105	NC
ENSG00000115816.15	CEBPZ	39.17	10.57	52.42	54.49	53.32	192.52	0.01	0.46	0.02	0.987	0.993	NC
ENSG00000003509.16	NDUFAF7	12.24	2.11	19.49	20.12	21.41	63.24	-0.37	0.55	-0.67	0.505	0.668	NC
ENSG00000115825.10	PRKD3	43.25	28.89	61.38	64.92	66.29	293.44	0.48	0.16	2.98	0.0029	0.0088	NC
ENSG00000115828.17	QPCT	13.06	0	12.56	15.83	9.43	55.68	0.45	1.45	0.31	0.759	0.86	NC
ENSG00000163171.7	CDC42EP3	29.38	82.8	276.73	303.61	337.88	808.88	-0.95	0.56	-1.69	0.0918	0.165	NC
ENSG00000115841.20	RMDN2	5.3	2.82	13.21	11.93	14.17	37.63	-0.45	0.38	-1.17	0.243	0.372	NC
ENSG00000138061.12	CYP1B1	50.59	4.23	0.54	0.65	0.62	110.73	6.46	1.12	5.75	0	0	NC
ENSG00000119787.14	ATL2	12.24	7.75	35.27	39.53	34.08	105.79	-0.58	0.24	-2.46	0.014	0.0353	NC
ENSG00000213553.4	RPLP0P6	6.94	4.93	2.69	2.35	3.76	35.61	2.32	0.39	5.94	0	0	NC
ENSG00000143889.16	HNRNPLL	16.73	10.22	45.89	50.08	45.87	132.3	-0.6	0.28	-2.18	0.0295	0.0653	NC
ENSG00000143891.17	GALM	8.98	7.05	26.43	29.21	25.21	82.66	-0.46	0.26	-1.77	0.0769	0.143	NC
ENSG00000115875.19	SRSF7	56.71	36.64	170.53	175.98	184.96	515	-0.64	0.12	-5.16	0	0	NC
ENSG00000152147.11	GEMIN6	8.16	14.09	14.93	15.76	18.06	77.61	0.7	0.44	1.58	0.113	0.197	NC
ENSG00000163214.21	DHX57	8.16	9.51	33.97	33.15	34.87	100.51	-0.61	0.29	-2.1	0.0358	0.0756	NC
ENSG00000188010.14	MORN2	4.9	7.75	12.61	10.42	12.24	50.17	0.42	0.36	1.17	0.242	0.37	NC
ENSG00000115904.12	SOS1	75.07	81.39	90.2	102.31	102.3	545.11	0.95	0.19	4.96	0	0	NC
ENSG00000011566.15	MAP4K3	64.87	39.46	34.09	35.62	33.16	314.65	1.88	0.13	14.21	0	0	NC
ENSG00000231312.7	MAP4K3-DT	11.42	0.7	21.01	16.41	18.9	58.5	-0.43	0.96	-0.45	0.656	0.791	NC
ENSG00000138050.15	THUMPD2	9.79	9.87	11.28	11.31	10.54	61.21	1.09	0.29	3.72	0.0002	0.0008	NC
ENSG00000183023.18	SLC8A1	184.42	140.23	159.07	143.74	167.24	1091.54	1.37	0.15	8.82	0	0	NC
ENSG00000234362.6	LINC01914	0.82	18.32	1.15	11.55	4.66	66.45	2.26	1.4	1.61	0.108	0.189	NC
ENSG00000205086.7	C2orf91	4.49	3.52	3.1	3.51	1.93	23.74	1.76	0.56	3.14	0.0017	0.0055	NC
ENSG00000143924.19	EML4	168.51	182.87	732.29	615.95	699.63	1986.4	-0.63	0.19	-3.37	0.0008	0.0027	NC
ENSG00000115944.15	COX7A2L	58.75	38.05	97.4	97.99	105.94	387.69	0.19	0.16	1.2	0.231	0.357	NC
ENSG00000057935.13	MTA3	6.53	3.52	13.12	9.75	11.66	45.41	0.1	0.37	0.27	0.786	0.876	NC
ENSG00000152518.8	ZFP36L2	52.63	42.99	181.96	218.37	247.56	593.35	-0.84	0.19	-4.44	0	0	NC
ENSG00000115970.18	THADA	13.46	4.93	42.5	44.46	45.48	119	-0.96	0.36	-2.7	0.007	0.0193	NC
ENSG00000138036.18	DYNC2LI1	8.16	4.23	20.01	17.7	18.1	52.71	-0.52	0.58	-0.9	0.37	0.522	NC
ENSG00000138095.19	LRPPRC	39.17	29.24	171.36	186.52	172.87	452.86	-1.08	0.13	-8.34	0	0	NC
ENSG00000138032.21	PPM1B	41.21	9.87	42.55	44.93	43.96	196.69	0.49	0.52	0.93	0.353	0.503	NC
ENSG00000138078.15	PREPL	11.83	13.39	50.22	50.6	56.44	144.27	-0.75	0.22	-3.35	0.0008	0.0029	NC
ENSG00000143919.15	CAMKMT	11.83	2.82	3.67	4.52	3.67	38.45	2.03	0.58	3.48	0.0005	0.0019	NC
ENSG00000170577.8	SIX2	22.85	0	0.2	0.07	0.02	57.4	8.15	1.8	4.54	0	0	NC
ENSG00000068784.13	SRBD1	36.72	4.93	43.52	46.86	55.13	163.33	-0.18	0.69	-0.26	0.793	0.881	NC
ENSG00000171132.14	PRKCE	23.66	17.62	42.7	56.15	40.97	171.32	0.08	0.24	0.35	0.729	0.84	NC
ENSG00000116016.14	EPAS1	148.52	269.54	418.42	320.9	376.41	1679.48	0.5	0.39	1.29	0.197	0.312	NC
ENSG00000119729.12	RHOQ	86.5	58.49	142.78	160.17	147.1	584.76	0.21	0.13	1.63	0.104	0.182	NC
ENSG00000119878.6	CRIPT	13.06	20.44	17.07	20.22	17.76	103.92	1	0.83	1.21	0.227	0.351	NC
ENSG00000171150.9	SOCS5	4.49	3.52	25.48	31.53	29.7	61.54	-1.6	0.39	-4.11	0	0.0002	NC
ENSG00000180398.12	MCFD2	30.19	10.57	146.82	140.98	161.53	334.76	-1.63	0.33	-4.97	0	0	NC
ENSG00000068724.17	TTC7A	56.71	25.02	342.55	298.08	276.38	682.23	-1.64	0.26	-6.25	0	0	NC
ENSG00000143933.18	CALM2	294.18	183.22	462.02	553.39	484.49	1979.6	0.21	0.16	1.27	0.205	0.323	NC
ENSG00000119888.10	EPCAM	14.69	7.05	0.8	1.3	0.37	58.66	5.05	0.54	9.31	0	0	Up
ENSG00000095002.14	MSH2	13.06	6.34	41.37	39.51	38.89	109.81	-0.77	0.23	-3.41	0.0007	0.0024	NC
ENSG00000116062.15	MSH6	34.68	16.91	54.35	55.74	56.03	211.67	0.15	0.2	0.75	0.452	0.612	NC
ENSG00000138081.20	FBXO11	40.39	26.07	65.78	71.31	68.57	272.18	0.23	0.14	1.74	0.0826	0.152	NC
ENSG00000170802.16	FOXN2	117.92	60.6	64.75	107.81	71.96	566.56	1.38	0.28	5.01	0	0	NC
ENSG00000162869.16	PPP1R21	30.19	14.45	55.79	57.3	58.45	192.53	-0.15	0.28	-0.55	0.583	0.74	NC
ENSG00000115239.22	ASB3	10.61	2.47	18.59	23.61	23.43	69.61	-0.42	0.52	-0.81	0.419	0.576	NC
ENSG00000068912.14	ERLEC1	39.17	11.28	104.54	118.91	97.9	279.63	-0.96	0.46	-2.09	0.0363	0.0764	NC
ENSG00000119737.6	GPR75	0	12.68	2.73	2.62	3.97	41.35	2.49	1.49	1.68	0.0933	0.167	NC
ENSG00000068878.15	PSME4	146.88	118.39	191.95	177.15	198.25	954.83	0.76	0.11	7.06	0	0	NC
ENSG00000170634.13	ACYP2	4.08	15.5	17.75	13.45	25.71	90.31	0.59	0.76	0.77	0.444	0.604	NC
ENSG00000177994.16	C2orf73	4.08	5.64	0.14	0.21	0.04	22.36	6.48	0.75	8.61	0	0	Up
ENSG00000115306.16	SPTBN1	50.19	37.35	11.36	10.28	18.55	246.69	3.01	0.28	10.68	0	0	Up
ENSG00000115310.18	RTN4	118.32	71.17	718.98	613.05	583.92	1470.31	-1.48	0.15	-9.61	0	0	NC
ENSG00000162994.16	CLHC1	0.82	7.05	4.35	3.77	4.42	32.43	1.52	0.99	1.53	0.125	0.213	NC
ENSG00000143947.13	RPS27A	600.18	696.58	248.81	253.39	314.9	3790.77	2.57	0.24	10.93	0	0	Up
ENSG00000085760.15	MTIF2	27.74	15.86	63.12	63.36	62.36	196.66	-0.31	0.22	-1.4	0.162	0.265	NC
ENSG00000115355.17	CCDC88A	236.65	246.29	614.18	624.7	551.75	2204.39	0.03	0.16	0.19	0.847	0.914	NC
ENSG00000163001.11	CFAP36	21.22	20.44	29.75	27.36	26.2	148.91	0.89	0.2	4.46	0	0	NC
ENSG00000275052.5	PPP4R3B	88.13	61.31	170.82	177.28	176.31	637.9	0.05	0.1	0.5	0.62	0.767	NC
ENSG00000138035.15	PNPT1	23.66	24.66	60.47	65.93	54.57	224.23	0.01	0.19	0.05	0.963	0.98	NC
ENSG00000028116.17	VRK2	22.85	32.42	58.01	47.02	49.24	231.26	0.48	0.3	1.59	0.111	0.194	NC
ENSG00000115392.11	FANCL	6.94	9.87	24.1	21.95	23.15	72.54	-0.26	0.47	-0.56	0.578	0.737	NC
ENSG00000233426.3	EIF3FP3	6.12	4.23	1.96	3.98	3.13	25.17	1.88	0.63	3	0.0027	0.0083	NC
ENSG00000119866.22	BCL11A	15.5	4.23	5	9.9	4.38	56.9	1.83	0.55	3.3	0.001	0.0034	NC
ENSG00000115421.13	PAPOLG	9.79	31.71	32.66	37.09	37.13	174.97	0.68	0.63	1.07	0.283	0.421	NC
ENSG00000162924.14	REL	58.75	34.88	50.15	73.9	77.74	336.96	0.74	0.26	2.89	0.0039	0.0115	NC
ENSG00000162927.14	PUS10	17.14	23.25	21.18	22.29	20.01	142.05	1.28	0.26	4.9	0	0	NC
ENSG00000162928.9	PEX13	4.9	23.96	35.2	38.72	35.37	148.35	0.25	0.85	0.3	0.765	0.864	NC
ENSG00000162929.14	KIAA1841	13.06	13.74	40.47	40.25	31.61	137.14	-0.09	0.3	-0.29	0.775	0.869	NC
ENSG00000212978.6	AC016747.1	0	11.28	12.31	12.13	13.25	51.18	0.27	1.42	0.19	0.848	0.914	NC
ENSG00000173209.23	AHSA2P	53.45	21.49	109.94	125.15	139.56	379.63	-0.49	0.4	-1.23	0.219	0.342	NC
ENSG00000115464.15	USP34	155.86	87.38	141.69	165.58	154.12	824.88	0.89	0.18	5.02	0	0	NC
ENSG00000082898.17	XPO1	135.05	121.91	251.38	271.04	250.98	1054.39	0.29	0.12	2.47	0.0137	0.0345	NC
ENSG00000115484.15	CCT4	19.99	46.51	137.41	130.82	142.59	389.11	-0.7	0.5	-1.41	0.158	0.259	NC
ENSG00000173163.10	COMMD1	13.06	9.16	28.13	24.67	28.28	100.57	0.01	0.24	0.05	0.963	0.981	NC
ENSG00000170340.11	B3GNT2	17.14	22.55	185.4	175.26	190.7	384.92	-1.94	0.38	-5.09	0	0	NC
ENSG00000115504.14	EHBP1	25.3	12.68	16.34	17.92	18.71	115.35	1.29	0.49	2.63	0.0086	0.0231	NC
ENSG00000286480.1	AC009501.3	0.82	12.68	0.02	0.03	0	41.75	10.18	1.65	6.17	0	0	NC
ENSG00000014641.19	MDH1	81.6	73.99	337.2	320.03	341.99	946.55	-0.74	0.16	-4.68	0	0	NC
ENSG00000169764.15	UGP2	85.68	79.63	337.65	292.15	359.25	924.68	-0.73	0.17	-4.26	0	0.0001	NC
ENSG00000143952.20	VPS54	35.09	38.41	85.43	86.23	92.64	332.05	0.07	0.18	0.37	0.711	0.829	NC
ENSG00000197329.12	PELI1	42.43	16.91	31.97	51.42	26.76	202.27	0.93	0.4	2.31	0.0208	0.0484	NC
ENSG00000119862.13	LGALSL	3.26	16.21	17.53	18.95	9.77	69.04	0.53	0.92	0.58	0.562	0.723	NC
ENSG00000119844.15	AFTPH	60.79	41.58	128.48	129.87	121.67	459.57	-0.01	0.16	-0.09	0.929	0.961	NC
ENSG00000179833.4	SERTAD2	26.11	44.4	100.39	102.87	97.5	339.74	-0.18	0.34	-0.53	0.598	0.75	NC
ENSG00000115902.11	SLC1A4	6.53	8.81	47.14	44.17	46.54	112.25	-1.26	0.26	-4.87	0	0	NC
ENSG00000011523.14	CEP68	19.58	16.21	16.86	16.35	19.35	107.89	1.24	0.3	4.15	0	0.0002	NC
ENSG00000138069.18	RAB1A	218.69	161.73	287.74	281.03	243.82	1362.17	0.75	0.11	6.57	0	0	NC
ENSG00000138071.13	ACTR2	317.43	238.89	940.83	1022.17	1051.38	2959.79	-0.58	0.1	-6.1	0	0	NC
ENSG00000198369.10	SPRED2	35.9	14.09	29.19	24.02	26.07	160.6	1.13	0.36	3.13	0.0018	0.0058	NC
ENSG00000143995.20	MEIS1	2.45	5.29	0.41	0.31	0.28	20.36	4.88	0.56	8.74	0	0	Up
ENSG00000143971.9	ETAA1	20.4	0.7	16.54	17.25	18.75	74.49	0.38	1.11	0.34	0.733	0.842	NC
ENSG00000197223.11	C1D	12.24	16.21	28.67	33.22	31.76	127.57	0.25	0.43	0.58	0.564	0.725	NC
ENSG00000115946.8	PNO1	5.71	13.39	27.97	32.09	28.93	93.22	-0.35	0.5	-0.7	0.483	0.645	NC
ENSG00000221823.11	PPP3R1	12.24	10.57	62.33	68	58.61	155.36	-1.17	0.22	-5.38	0	0	NC
ENSG00000115956.10	PLEK	173.4	105.7	379.26	327.48	431.49	1277.1	-0.2	0.17	-1.14	0.253	0.384	NC
ENSG00000204923.4	FBXO48	13.87	12.68	9.3	10.79	8.93	92.81	1.86	0.33	5.69	0	0	NC
ENSG00000169621.10	APLF	22.85	9.87	3.69	3.44	4.83	82.44	3.24	0.36	9.12	0	0	Up
ENSG00000163219.12	ARHGAP25	144.84	87.38	125.57	126.93	132.3	776.48	1.12	0.12	9.01	0	0	NC
ENSG00000183607.10	GKN2	12.24	0	0	0	0.11	25.13	8.33	2.62	3.18	0.0015	0.0048	NC
ENSG00000198380.12	GFPT1	96.29	77.52	87.47	86.51	68.14	538.08	1.32	0.24	5.39	0	0	NC
ENSG00000169599.12	NFU1	3.26	15.15	40.33	36.53	48.17	111.94	-0.88	0.87	-1.01	0.314	0.458	NC
ENSG00000115977.19	AAK1	97.51	106.76	211.81	181.76	250.1	844.17	0.19	0.26	0.75	0.454	0.614	NC
ENSG00000196975.16	ANXA4	100.37	62.36	200.94	221.59	182.3	706.83	-0.07	0.16	-0.42	0.673	0.804	NC
ENSG00000087338.5	GMCL1	13.87	13.39	36.1	38.74	38.55	118.7	-0.28	0.36	-0.78	0.437	0.597	NC
ENSG00000124380.11	SNRNP27	8.98	11.28	29.09	28.89	31.72	102.13	-0.23	0.24	-0.97	0.331	0.477	NC
ENSG00000059728.11	MXD1	288.87	51.44	44.41	46.09	40.09	856.76	3.12	0.63	4.94	0	0	NC
ENSG00000179818.14	PCBP1-AS1	25.7	14.8	18.74	22.31	18.43	138.63	1.34	0.25	5.3	0	0	NC
ENSG00000115998.7	C2orf42	7.34	7.4	16.02	16.21	17.85	62.99	0.12	0.28	0.44	0.659	0.793	NC
ENSG00000116001.16	TIA1	35.9	44.04	108.88	124.44	124.87	374.58	-0.37	0.37	-1	0.318	0.462	NC
ENSG00000116005.12	PCYOX1	10.61	7.05	67.12	82.16	88.88	169.13	-1.88	0.28	-6.65	0	0	NC
ENSG00000143977.14	SNRPG	20.81	27.48	27.87	33.36	29.7	172.92	1	0.27	3.71	0.0002	0.0008	NC
ENSG00000035141.8	FAM136A	15.5	14.09	52.1	48.11	47.22	163.95	-0.35	0.26	-1.34	0.181	0.291	NC
ENSG00000163235.16	TGFA	10.61	0	7.28	12.06	16.9	39.44	-0.25	1.33	-0.19	0.85	0.916	NC
ENSG00000144043.12	TEX261	5.71	9.87	120.85	106.76	129.11	229.13	-2.55	0.42	-6.14	0	0	NC
ENSG00000124357.13	NAGK	124.44	92.31	269.19	215.12	211.68	918.92	0.2	0.14	1.4	0.161	0.264	NC
ENSG00000124383.9	MPHOSPH10	26.11	7.05	41.4	41	36.49	142.95	-0.02	0.59	-0.04	0.971	0.985	NC
ENSG00000075292.19	ZNF638	126.48	112.4	148.55	156.67	169.03	815.75	0.81	0.21	3.96	0.0001	0.0003	NC
ENSG00000135636.14	DYSF	68.55	8.1	2.27	11	7.34	170.57	3.5	0.86	4.06	0	0.0002	NC
ENSG00000144036.15	EXOC6B	3.26	19.03	34.22	28.17	32.41	108.19	-0.15	0.77	-0.2	0.844	0.912	NC
ENSG00000135631.16	RAB11FIP5	3.26	4.93	6.32	7.32	6.18	37.55	0.78	0.49	1.59	0.111	0.193	NC
ENSG00000135617.4	PRADC1	6.53	7.75	16.32	12.76	18.21	58.98	0.13	0.42	0.32	0.748	0.852	NC
ENSG00000135624.16	CCT7	32.64	13.74	161.99	159.65	164.67	370.32	-1.54	0.23	-6.77	0	0	NC
ENSG00000116127.18	ALMS1	68.95	63.42	35.02	37.35	36.1	403.6	2.19	0.12	18.46	0	0	Up
ENSG00000144034.15	TPRKB	9.79	8.1	21.23	23.85	23.71	75.09	-0.11	0.29	-0.37	0.712	0.829	NC
ENSG00000144048.10	DUSP11	37.13	14.8	27.46	31.85	28.88	165.56	1.01	0.3	3.32	0.0009	0.0032	NC
ENSG00000124356.16	STAMBP	32.64	9.87	62.26	50.97	61.61	198.13	-0.19	0.42	-0.45	0.656	0.792	NC
ENSG00000114956.20	DGUOK	22.44	14.8	31.19	30.53	36.38	139.93	0.45	0.21	2.09	0.0368	0.0772	NC
ENSG00000187605.15	TET3	89.76	21.85	83.21	92.49	78.77	387.55	0.54	0.49	1.1	0.271	0.406	NC
ENSG00000114978.18	MOB1A	370.47	283.99	450.63	513.25	462.44	2347.11	0.71	0.11	6.46	0	0	NC
ENSG00000065911.12	MTHFD2	28.56	23.96	92.79	105.96	70.37	274.32	-0.48	0.29	-1.62	0.105	0.184	NC
ENSG00000204843.12	DCTN1	14.28	25.02	159.57	139.44	153.27	337.85	-1.61	0.35	-4.56	0	0	NC
ENSG00000115282.20	TTC31	12.24	11.98	50.17	50.36	53.82	140.42	-0.79	0.21	-3.78	0.0002	0.0007	NC
ENSG00000115289.14	PCGF1	11.02	4.93	21.79	19.07	21.8	66.13	-0.23	0.41	-0.54	0.586	0.743	NC
ENSG00000115307.17	AUP1	32.23	24.66	160.88	140.79	158.1	383.94	-1.14	0.16	-6.95	0	0	NC
ENSG00000115318.12	LOXL3	8.98	1.06	34.19	30.46	41.49	81.32	-1.53	0.76	-2.01	0.0442	0.0902	NC
ENSG00000115325.13	DOK1	22.03	4.93	87.9	72.92	94.81	193.78	-1.52	0.51	-2.99	0.0028	0.0086	NC
ENSG00000159399.9	HK2	38.35	71.88	501.71	425.31	437.74	1009.93	-1.66	0.41	-4.09	0	0.0002	NC
ENSG00000115350.12	POLE4	11.83	26.07	29.87	25.1	31.07	153.49	0.84	0.47	1.8	0.0714	0.134	NC
ENSG00000115364.14	MRPL19	43.66	17.26	52	58.24	53.22	239.66	0.44	0.29	1.5	0.133	0.225	NC
ENSG00000005436.14	GCFC2	11.42	15.86	17.31	16.52	18.47	108.84	1.08	0.35	3.13	0.0018	0.0057	NC
ENSG00000163541.12	SUCLG1	19.58	45.8	76.67	72.68	79.33	289.28	0.1	0.55	0.19	0.848	0.914	NC
ENSG00000115423.18	DNAH6	5.71	4.23	1.73	1.51	0.58	25.69	3.21	0.58	5.56	0	0	NC
ENSG00000034510.6	TMSB10	464.32	683.9	488.08	485.68	523.73	3836.97	1.56	0.33	4.73	0	0	NC
ENSG00000176407.18	KCMF1	39.99	49.33	76.33	71.57	75.89	347.56	0.58	0.21	2.72	0.0066	0.0184	NC
ENSG00000152291.14	TGOLN2	71.81	77.52	1336.36	1193.03	1486.56	2474.92	-2.86	0.2	-14.38	0	0	Down
ENSG00000042445.14	RETSAT	13.87	1.41	97.4	106.11	95.18	184.03	-2.77	0.84	-3.31	0.0009	0.0032	NC
ENSG00000115459.18	ELMOD3	4.9	13.74	43.45	44.34	43.57	112.77	-0.98	0.58	-1.69	0.0915	0.165	NC
ENSG00000042493.16	CAPG	53.86	97.95	791.11	807.3	720.31	1607.35	-2	0.38	-5.27	0	0	NC
ENSG00000168906.13	MAT2A	121.18	81.04	301.06	350.44	277.48	970.87	-0.38	0.16	-2.3	0.0217	0.0503	NC
ENSG00000115486.12	GGCX	5.71	4.23	58.89	48.87	65.15	117.72	-2.23	0.35	-6.3	0	0	NC
ENSG00000118640.11	VAMP8	191.77	192.03	298.57	274.74	320.04	1463.37	0.68	0.15	4.62	0	0	NC
ENSG00000168899.5	VAMP5	34.68	11.98	11.57	10.19	16.26	138.48	2.16	0.41	5.26	0	0	NC
ENSG00000168894.10	RNF181	49.78	33.12	66.61	57.31	70.97	308.03	0.62	0.18	3.43	0.0006	0.0022	NC
ENSG00000168883.20	USP39	19.58	11.28	57.98	64.82	64.79	175.48	-0.74	0.2	-3.77	0.0002	0.0007	NC
ENSG00000168887.11	C2orf68	32.64	7.05	33.44	34.17	34.15	142.49	0.36	0.51	0.71	0.48	0.642	NC
ENSG00000168878.18	SFTPB	113.43	0	0.85	1.78	0.41	242.02	6.84	1.88	3.63	0.0003	0.0011	NC
ENSG00000115523.16	GNLY	61.61	4.93	6.52	7.26	4.66	157.55	3.54	1.16	3.05	0.0023	0.0073	NC
ENSG00000115525.18	ST3GAL5	57.94	14.8	62.31	76.28	54.7	272.29	0.37	0.48	0.76	0.45	0.61	NC
ENSG00000068654.16	POLR1A	14.69	9.16	84.88	76.26	75.51	183.08	-1.45	0.22	-6.7	0	0	NC
ENSG00000132300.19	PTCD3	40.8	19.03	86.27	80.92	87.27	283.37	-0.23	0.21	-1.13	0.261	0.394	NC
ENSG00000132305.20	IMMT	64.87	47.21	162.49	157.13	160.82	546.89	-0.21	0.11	-1.88	0.0596	0.115	NC
ENSG00000132313.15	MRPL35	39.17	38.76	45.62	47.14	45.42	283.46	1.09	0.17	6.56	0	0	NC
ENSG00000115548.17	KDM3A	49.78	46.51	107.54	112.86	127.09	435.15	0.05	0.16	0.33	0.739	0.846	NC
ENSG00000115561.16	CHMP3	21.22	34.18	106	114.81	122	330.61	-0.66	0.33	-2.03	0.042	0.0863	NC
ENSG00000239305.7	RNF103	14.69	2.11	19.69	22.79	21.9	77.54	-0.05	0.68	-0.07	0.945	0.97	NC
ENSG00000153561.13	RMND5A	38.35	12.68	65	62.62	74.39	231.01	-0.15	0.47	-0.33	0.742	0.848	NC
ENSG00000222041.11	CYTOR	17.14	4.93	4.64	5	3.76	54.04	2.42	0.49	4.96	0	0	NC
ENSG00000172086.9	KRCC1	38.35	10.57	35.22	45.99	53.47	181.84	0.28	0.46	0.6	0.547	0.711	NC
ENSG00000153574.9	RPIA	4.08	11.98	34.56	37.37	34.59	100.79	-0.72	0.77	-0.93	0.351	0.501	NC
ENSG00000211592.8	IGKC	251.33	0	2.07	1.22	2.23	565.85	7.2	1.97	3.65	0.0003	0.0011	NC
ENSG00000172005.11	MAL	55.49	11.28	1.68	0.62	1.98	152.98	5.67	0.82	6.93	0	0	Up
ENSG00000144029.12	MRPS5	39.17	34.88	75.82	68.95	70.52	293.69	0.31	0.23	1.37	0.17	0.276	NC
ENSG00000144026.12	ZNF514	7.34	9.16	28.5	35.74	40.07	94.87	-0.78	0.33	-2.38	0.0171	0.0417	NC
ENSG00000115042.10	FAHD2A	12.24	11.98	18.15	20.03	18.21	87.45	0.66	0.22	3.02	0.0025	0.0078	NC
ENSG00000232931.6	LINC00342	47.74	36.64	19.76	17.77	14.07	235.5	2.57	0.2	12.85	0	0	Up
ENSG00000174501.14	ANKRD36C	37.13	14.45	4.18	4.75	3.39	132.23	3.89	0.34	11.57	0	0	Up
ENSG00000084090.13	STARD7	86.5	63.77	271.51	279.32	279.97	805.84	-0.6	0.09	-6.63	0	0	NC
ENSG00000135956.8	TMEM127	22.85	24.66	334.3	310.47	364.64	660.25	-2.45	0.23	-10.64	0	0	Down
ENSG00000144021.3	CIAO1	57.94	21.14	173.36	166.58	181.2	476.86	-0.83	0.38	-2.17	0.0297	0.0657	NC
ENSG00000144028.15	SNRNP200	28.15	38.05	327.93	348.2	344.58	726.91	-1.89	0.38	-4.94	0	0	NC
ENSG00000196843.16	ARID5A	4.9	3.52	75.37	76.66	63.22	134.83	-2.79	0.35	-8.05	0	0	Down
ENSG00000114982.19	KANSL3	22.03	53.91	108.22	113.49	103.46	373.86	-0.14	0.48	-0.29	0.77	0.866	NC
ENSG00000114988.11	LMAN2L	6.53	4.93	34.73	31.22	35.82	87.28	-1.24	0.32	-3.89	0.0001	0.0004	NC
ENSG00000158158.12	CNNM4	5.71	2.82	49.56	48.97	33.84	91.53	-2.08	0.41	-5.14	0	0	NC
ENSG00000135976.19	ANKRD36	8.16	9.87	12.21	10.85	12.63	68.76	0.94	0.28	3.39	0.0007	0.0026	NC
ENSG00000196912.12	ANKRD36B	18.77	0	5.45	3.74	3.16	42.74	2.1	1.48	1.42	0.157	0.257	NC
ENSG00000135940.7	COX5B	31.42	33.12	70.52	60.91	69.81	258.01	0.19	0.25	0.74	0.459	0.621	NC
ENSG00000115073.8	ACTR1B	13.06	5.64	87.2	68.21	84.25	172.8	-1.83	0.29	-6.21	0	0	NC
ENSG00000075568.17	TMEM131	55.49	52.15	155.17	142.62	167.59	525.22	-0.21	0.15	-1.39	0.166	0.27	NC
ENSG00000168658.19	VWA3B	8.98	11.28	3.28	1.73	0.56	64.22	3.95	0.7	5.62	0	0	NC
ENSG00000040933.15	INPP4A	45.29	17.62	141.81	143.12	136.49	365.64	-0.98	0.34	-2.87	0.0042	0.0122	NC
ENSG00000183513.9	COA5	24.48	8.46	29.23	34.32	34.4	138.36	0.33	0.39	0.85	0.394	0.549	NC
ENSG00000115446.11	UNC50	3.67	4.23	67.44	70.42	66.62	125.92	-2.8	0.33	-8.58	0	0	Down
ENSG00000071073.13	MGAT4A	125.26	64.83	162.79	233.98	237.08	792.63	0.08	0.25	0.32	0.748	0.852	NC
ENSG00000226791.7	LINC02611	4.49	4.93	5.82	8.28	11.3	40.44	0.53	0.47	1.12	0.261	0.395	NC
ENSG00000196872.12	KIAA1211L	6.53	12.33	3.54	4.23	7	64.46	2.41	0.53	4.53	0	0	NC
ENSG00000135951.15	TSGA10	6.53	7.75	2.66	1.42	1.5	41.21	3.28	0.44	7.45	0	0	Up
ENSG00000158411.11	MITD1	24.48	5.64	30.9	32.01	29.93	120.1	0.16	0.5	0.33	0.743	0.849	NC
ENSG00000185414.20	MRPL30	13.87	13.74	31.34	32.04	32.69	127.12	0.11	0.2	0.53	0.595	0.749	NC
ENSG00000115514.12	TXNDC9	22.03	13.39	35.29	40.11	35.18	148.59	0.23	0.19	1.2	0.229	0.354	NC
ENSG00000158417.11	EIF5B	97.51	48.62	156.12	151.87	142.25	599.02	0.23	0.19	1.16	0.246	0.376	NC
ENSG00000135945.10	REV1	28.56	22.2	51.1	51.2	50.77	202.44	0.28	0.14	1.94	0.0521	0.103	NC
ENSG00000115539.14	PDCL3	33.46	23.96	31.05	25.63	27.08	185.44	1.3	0.36	3.64	0.0003	0.0011	NC
ENSG00000170485.17	NPAS2	7.34	4.93	3.23	0.24	0.37	29.77	3.41	1.02	3.34	0.0008	0.0029	NC
ENSG00000071082.11	RPL31	1301.15	1542.56	237.89	226.84	286.64	7845.77	3.84	0.23	16.73	0	0	Up
ENSG00000204634.12	TBC1D8	34.27	9.51	33.34	21.69	45.38	168.15	0.71	0.55	1.31	0.192	0.305	NC
ENSG00000158435.8	CNOT11	14.28	19.73	47.28	47.91	45.59	160.67	-0.14	0.22	-0.66	0.506	0.67	NC
ENSG00000163162.9	RNF149	67.32	35.59	451.22	430.37	456.23	937.42	-1.91	0.21	-9.01	0	0	NC
ENSG00000071054.16	MAP4K4	70.99	76.46	120.88	170.47	144.53	595.72	0.3	0.23	1.33	0.183	0.294	NC
ENSG00000115590.14	IL1R2	45.7	2.82	2.05	3.07	0.67	112.88	4.78	1.06	4.53	0	0	NC
ENSG00000115594.12	IL1R1	39.99	15.86	8.14	21.11	8.85	146.21	2.28	0.5	4.52	0	0	NC
ENSG00000115602.17	IL1RL1	19.58	0	0.14	0.14	0.34	38.88	6.52	1.57	4.15	0	0.0002	NC
ENSG00000115604.10	IL18R1	10.61	0	4.49	4.49	3.61	29.05	1.39	1.3	1.07	0.286	0.424	NC
ENSG00000135972.9	MRPS9	9.38	1.41	12.82	12.34	12.99	47.3	0.02	0.58	0.03	0.974	0.986	NC
ENSG00000135966.13	TGFBRAP1	25.7	10.57	63.04	64.13	60.64	183.67	-0.56	0.31	-1.82	0.0694	0.131	NC
ENSG00000135974.10	C2orf49	6.53	5.64	29.56	30.65	30.82	75.37	-1.03	0.28	-3.72	0.0002	0.0008	NC
ENSG00000115641.19	FHL2	11.42	0.7	0.54	0.55	0.69	26.19	4.39	0.95	4.62	0	0	NC
ENSG00000071051.14	NCK2	13.87	16.21	12.17	11.72	12.93	106.4	1.69	0.3	5.55	0	0	NC
ENSG00000115652.14	UXS1	18.77	12.68	82.67	73.4	68.65	198.45	-0.96	0.21	-4.62	0	0	NC
ENSG00000198203.10	SULT1C2	3.26	10.57	4.54	4.8	0.3	40.14	2.42	1.04	2.32	0.0205	0.0481	NC
ENSG00000135968.20	GCC2	102	82.8	118.12	121.02	119.76	652.02	0.92	0.08	11.32	0	0	NC
ENSG00000169756.16	LIMS1	147.29	119.8	118.44	143.67	105.66	879.57	1.43	0.14	9.94	0	0	NC
ENSG00000153201.16	RANBP2	124.85	89.85	217.16	251.3	216.36	887.64	0.18	0.12	1.54	0.124	0.212	NC
ENSG00000163006.12	CCDC138	8.98	0.7	2.32	2.23	1.55	24.59	2.37	0.84	2.83	0.0047	0.0135	NC
ENSG00000186522.15	SEPTIN10	29.78	41.22	91.49	103.66	101.7	338.69	-0.15	0.28	-0.55	0.585	0.742	NC
ENSG00000198142.5	SOWAHC	19.99	11.28	77.65	78.49	87.29	209.21	-1.09	0.21	-5.07	0	0	NC
ENSG00000175701.10	MTLN	26.11	14.09	11.55	4.97	9.25	107.5	2.42	0.42	5.75	0	0	NC
ENSG00000169679.15	BUB1	6.94	1.41	10.87	10.02	9	33.3	-0.08	0.46	-0.17	0.868	0.927	NC
ENSG00000172965.16	MIR4435-2HG	10.61	7.05	9.43	6.36	7.11	59.96	1.54	0.35	4.37	0	0.0001	NC
ENSG00000153094.23	BCL2L11	12.24	10.57	34.41	41.57	47.48	123.25	-0.54	0.29	-1.9	0.0574	0.112	NC
ENSG00000153107.13	ANAPC1	26.93	30.3	33.22	33.02	28.18	190.36	1.15	0.22	5.2	0	0	NC
ENSG00000153208.17	MERTK	55.9	4.93	1.24	3.99	1.87	143.7	4.84	0.92	5.27	0	0	NC
ENSG00000225496.1	AC104651.1	11.42	0	0	0.03	0	19.93	9.74	2.51	3.87	0.0001	0.0005	NC
ENSG00000153214.11	TMEM87B	12.24	4.93	65.61	74.45	70.99	160.85	-1.63	0.43	-3.78	0.0002	0.0007	NC
ENSG00000144161.13	ZC3H8	11.02	2.11	7.99	9.51	7.28	40.47	0.77	0.63	1.22	0.223	0.347	NC
ENSG00000286545.1	AC092645.2	11.42	3.52	1.37	1.27	0.99	40.92	3.91	0.49	8.05	0	0	Up
ENSG00000188177.14	ZC3H6	40.39	22.55	21.86	25.22	26.16	207.64	1.7	0.26	6.6	0	0	NC
ENSG00000169629.12	RGPD8	9.79	0.7	11.45	4.32	8.95	37.53	0.53	0.96	0.55	0.582	0.74	NC
ENSG00000114999.8	TTL	54.67	38.76	145.16	154.02	129.69	464.65	-0.32	0.14	-2.31	0.0208	0.0485	NC
ENSG00000125611.15	CHCHD5	8.16	6.34	12.24	8.28	11.55	54.56	0.74	0.35	2.12	0.0343	0.0729	NC
ENSG00000231747.1	AC079922.1	6.53	6.34	0.37	0.63	0.71	33.36	4.77	0.7	6.77	0	0	NC
ENSG00000144136.11	SLC20A1	29.78	29.6	74.86	96.1	62.38	271.41	-0.1	0.27	-0.36	0.719	0.833	NC
ENSG00000115008.5	IL1A	26.11	27.13	90.93	56.73	45.96	243.84	0.07	0.34	0.22	0.829	0.903	NC
ENSG00000125538.12	IL1B	25.3	41.22	128.37	92.73	96.34	334.62	-0.37	0.38	-0.96	0.335	0.483	NC
ENSG00000136688.11	IL36G	8.98	0	0.24	0.15	0.04	18.22	5.95	1.5	3.96	0.0001	0.0003	NC
ENSG00000136695.14	IL36RN	10.61	1.41	0.07	0	0	25.5	9.08	1.68	5.41	0	0	NC
ENSG00000136689.18	IL1RN	144.03	54.97	173.71	100.63	178.46	721.39	0.63	0.38	1.64	0.1	0.177	NC
ENSG00000125637.16	PSD4	4.9	7.05	177.94	139.26	179.89	295.2	-3.37	0.45	-7.46	0	0	Down
ENSG00000189223.15	PAX8-AS1	11.42	6.34	69.14	80.14	85.45	161.3	-1.93	0.35	-5.49	0	0	NC
ENSG00000136682.15	CBWD2	30.19	15.86	16.66	20.9	19.63	142.75	1.53	0.22	6.99	0	0	NC
ENSG00000240356.6	RPL23AP7	4.49	9.87	9.13	6.96	7.35	61.56	1.51	0.65	2.35	0.019	0.0455	NC
ENSG00000115084.14	SLC35F5	24.89	18.67	107.54	118.89	99.39	279.09	-1.03	0.18	-5.87	0	0	NC
ENSG00000115091.12	ACTR3	283.98	158.91	579.62	601.45	601.92	2055.49	-0.14	0.17	-0.82	0.41	0.567	NC
ENSG00000088205.13	DDX18	143.62	82.45	138.76	139.16	140.38	776.65	0.96	0.16	6.12	0	0	NC
ENSG00000125633.11	CCDC93	66.91	35.23	137.93	113	99.24	424.95	0.02	0.25	0.09	0.929	0.961	NC
ENSG00000125629.15	INSIG2	16.32	3.52	33.37	32.91	28.86	96.16	-0.48	0.49	-0.97	0.33	0.476	NC
ENSG00000019169.10	MARCO	47.33	95.49	2304.95	2015.72	1830.31	3591.19	-3.45	0.45	-7.61	0	0	Down
ENSG00000259094.1	AC013457.1	5.71	11.28	8.6	19.45	203.52	175.63	-1.6	1.1	-1.45	0.147	0.244	NC
ENSG00000115107.20	STEAP3	10.2	2.82	109.15	117.95	96.04	196.79	-2.84	0.34	-8.36	0	0	Down
ENSG00000155368.16	DBI	147.7	189.91	150.29	158.81	125.48	1150.46	1.61	0.27	6	0	0	NC
ENSG00000163075.13	CFAP221	17.14	4.23	1.52	1.15	0.15	50.93	4.67	0.85	5.48	0	0	NC
ENSG00000088179.9	PTPN4	22.03	10.57	24.33	26.2	24.5	115.33	0.63	0.22	2.86	0.0042	0.0123	NC
ENSG00000115109.14	EPB41L5	8.98	4.58	9.79	9.8	11.4	45.75	0.6	0.37	1.65	0.0986	0.175	NC
ENSG00000226479.4	TMEM185B	5.71	14.09	49.21	53.22	49.48	141.16	-0.82	0.54	-1.54	0.123	0.211	NC
ENSG00000144118.14	RALB	44.47	60.96	189.98	167.88	188.5	556.72	-0.47	0.27	-1.72	0.0845	0.154	NC
ENSG00000115112.8	TFCP2L1	24.07	17.62	27.41	39.01	20.44	144.46	0.76	0.35	2.14	0.0327	0.0702	NC
ENSG00000074054.18	CLASP1	73.03	64.48	51.8	57.48	47.54	427.53	1.69	0.15	11.43	0	0	NC
ENSG00000155438.12	NIFK	39.58	10.57	31.87	31.39	30.36	175.92	0.96	0.5	1.93	0.0531	0.105	NC
ENSG00000211460.12	TSN	39.58	25.37	102.9	108.42	110.27	330.76	-0.44	0.14	-3.2	0.0014	0.0047	NC
ENSG00000136732.16	GYPC	7.34	32.42	148.53	129.82	182.9	343.54	-1.63	0.71	-2.28	0.0224	0.0517	NC
ENSG00000163161.13	ERCC3	7.34	11.98	81.99	78.3	89.78	190.39	-1.62	0.43	-3.77	0.0002	0.0007	NC
ENSG00000169967.16	MAP3K2	136.68	107.82	139.2	199.51	142.18	849.52	0.86	0.19	4.44	0	0	NC
ENSG00000163166.15	IWS1	39.99	39.46	98.18	82.04	94.9	355.51	0.12	0.18	0.69	0.488	0.651	NC
ENSG00000136709.12	WDR33	46.51	34.53	97.24	93.47	91.76	357.05	0.08	0.12	0.64	0.524	0.688	NC
ENSG00000144231.11	POLR2D	8.57	13.04	31.36	32.5	31.87	100.46	-0.3	0.36	-0.83	0.407	0.564	NC
ENSG00000144233.9	AMMECR1L	16.73	5.64	50.92	53.99	50.27	132.45	-1.03	0.61	-1.68	0.0926	0.167	NC
ENSG00000136715.18	SAP130	27.74	32.42	49.92	47.26	46.06	223.37	0.62	0.24	2.58	0.0099	0.0261	NC
ENSG00000136731.13	UGGT1	37.13	19.03	191.78	205.45	189.11	452.16	-1.51	0.18	-8.44	0	0	NC
ENSG00000152076.18	CCDC74B	2.86	6.34	0.51	0.24	0.07	24.12	5.39	0.82	6.57	0	0	NC
ENSG00000136699.19	SMPD4	11.42	3.52	58.72	53.34	58.11	125.61	-1.68	0.28	-5.93	0	0	NC
ENSG00000152082.14	MZT2B	15.1	7.75	8.69	5.84	7.5	72.95	1.95	0.33	5.95	0	0	NC
ENSG00000136710.10	CCDC115	8.98	16.21	98.28	89.94	108.73	222.4	-1.62	0.34	-4.81	0	0	NC
ENSG00000136718.9	IMP4	21.22	19.73	56.15	53.95	58.97	192.12	-0.16	0.17	-0.92	0.36	0.51	NC
ENSG00000072135.13	PTPN18	103.63	33.47	274.55	244.62	271.42	733.49	-0.76	0.39	-1.93	0.0531	0.105	NC
ENSG00000152102.18	FAM168B	26.93	17.62	138.9	125.39	137.98	316.07	-1.32	0.18	-7.45	0	0	NC
ENSG00000115762.16	PLEKHB2	65.69	80.33	588.8	582.55	501.28	1253.66	-1.6	0.22	-7.24	0	0	NC
ENSG00000173272.16	MZT2A	10.61	7.05	4.84	4.99	4.14	50.48	2.2	0.27	8.15	0	0	Up
ENSG00000163040.14	CCDC74A	19.58	8.46	1.15	0.79	0.22	76.95	5.64	0.64	8.81	0	0	Up
ENSG00000152127.9	MGAT5	17.54	40.87	305.75	252.69	276.81	605.21	-1.78	0.5	-3.55	0.0004	0.0015	NC
ENSG00000082258.13	CCNT2	73.85	34.53	83.63	85.02	77.48	365.35	0.5	0.47	1.06	0.289	0.428	NC
ENSG00000176601.13	MAP3K19	37.54	22.2	1.08	0.96	0.34	140.01	6.41	0.5	12.79	0	0	Up
ENSG00000115839.17	RAB3GAP1	39.58	24.66	134.56	124.77	140.25	380.68	-0.74	0.18	-4.12	0	0.0002	NC
ENSG00000048991.16	R3HDM1	47.74	25.37	48.48	48.99	51.2	264.34	0.84	0.19	4.54	0	0	NC
ENSG00000144224.17	UBXN4	131.38	59.19	217.65	243.95	214.58	842.53	0.06	0.27	0.22	0.826	0.901	NC
ENSG00000076003.5	MCM6	12.24	7.75	66.56	45.22	43.72	132.08	-1.09	0.32	-3.39	0.0007	0.0025	NC
ENSG00000115866.11	DARS	24.07	28.19	96.84	109.64	93.09	303.7	-0.55	0.25	-2.19	0.0282	0.0628	NC
ENSG00000121966.6	CXCR4	67.73	41.58	47.77	84.93	83.95	368.89	0.79	0.35	2.24	0.0249	0.0565	NC
ENSG00000150540.14	HNMT	160.35	204.36	255.97	199.95	292.42	1366.91	0.91	0.28	3.27	0.0011	0.0038	NC
ENSG00000144228.9	SPOPL	33.46	38.05	68.27	80.44	76.71	303.57	0.25	0.2	1.24	0.214	0.334	NC
ENSG00000115919.15	KYNU	60.39	70.12	151.95	134.83	126.92	553.26	0.24	0.22	1.08	0.279	0.416	NC
ENSG00000075884.14	ARHGAP15	51.82	32.42	39.98	40.11	59.79	282.08	1.11	0.25	4.48	0	0	NC
ENSG00000228655.7	AC079793.1	8.16	3.17	0.12	0.02	0	24.43	8.04	1.09	7.4	0	0	Up
ENSG00000121964.14	GTDC1	39.99	35.94	65.61	52.88	67.86	284.32	0.56	0.2	2.85	0.0044	0.0128	NC
ENSG00000169554.21	ZEB2	782.16	441.49	344.24	372.17	374.07	3640.11	2.02	0.16	12.58	0	0	Up
ENSG00000279166.1	AC009951.4	31.42	10.57	0.27	0.29	0.19	110.99	7.71	0.5	15.41	0	0	Up
ENSG00000238057.9	ZEB2-AS1	12.24	5.64	2.37	3.79	3.71	49.82	2.71	0.42	6.41	0	0	NC
ENSG00000115947.13	ORC4	14.28	23.61	42.91	43.74	39.51	174.92	0.28	0.36	0.77	0.44	0.6	NC
ENSG00000204406.13	MBD5	11.42	15.5	15.82	13.59	16.62	90.24	1.08	0.42	2.56	0.0104	0.0272	NC
ENSG00000135999.12	EPC2	64.47	54.97	43.26	50.6	48.77	380.84	1.63	0.14	11.57	0	0	NC
ENSG00000168288.13	MMADHC	39.17	70.12	78.13	84.37	81.91	408.64	0.74	0.42	1.76	0.0782	0.145	NC
ENSG00000115963.13	RND3	70.99	61.31	44.55	40.06	26.84	416.51	2.2	0.25	8.66	0	0	Up
ENSG00000184898.7	RBM43	39.99	8.1	26.25	34.49	27.08	156.6	0.87	0.71	1.22	0.221	0.344	NC
ENSG00000123609.11	NMI	77.11	54.26	64.99	71.74	76.96	449.97	1.18	0.13	8.94	0	0	NC
ENSG00000123610.5	TNFAIP6	19.58	13.39	11.36	6.84	13.49	93	1.85	0.39	4.69	0	0	NC
ENSG00000080345.18	RIF1	46.92	56.38	90.91	112.24	93.18	428.37	0.41	0.24	1.73	0.084	0.154	NC
ENSG00000183091.19	NEB	18.36	2.82	0.86	2.04	0.88	50.36	4.22	0.75	5.66	0	0	NC
ENSG00000162980.17	ARL5A	26.11	19.38	24.69	33.81	31.83	161.97	0.88	0.22	4.07	0	0.0002	NC
ENSG00000115145.10	STAM2	35.5	35.23	80.09	78.97	89.31	310.12	0.07	0.21	0.35	0.727	0.839	NC
ENSG00000157827.20	FMNL2	158.72	269.54	450.17	513.93	385.34	1827.38	0.27	0.43	0.62	0.538	0.703	NC
ENSG00000213197.3	AC012066.1	8.16	5.99	0.15	0.02	0.06	37.29	7.86	0.71	11.15	0	0	Up
ENSG00000287085.1	AC012066.2	13.87	4.23	0.03	0.02	0.04	50.26	9.64	0.92	10.53	0	0	Up
ENSG00000196504.16	PRPF40A	199.93	116.98	192.19	199.88	197.8	1140.95	1.02	0.22	4.74	0	0	NC
ENSG00000177917.10	ARL6IP6	6.53	4.23	35.36	45.46	31.31	87.2	-1.5	0.36	-4.11	0	0.0002	NC
ENSG00000153234.14	NR4A2	26.93	25.37	3.18	5.16	6.01	153.91	3.84	0.33	11.5	0	0	Up
ENSG00000115159.16	GPD2	57.12	46.16	212.15	224.75	192.07	576.43	-0.76	0.15	-5.03	0	0	NC
ENSG00000136542.9	GALNT5	25.3	13.39	0	0.03	0.07	114.76	10.57	0.82	12.94	0	0	Up
ENSG00000115165.10	CYTIP	37.13	32.42	57.54	72.63	76.67	294.72	0.35	0.2	1.72	0.0848	0.155	NC
ENSG00000115170.14	ACVR1	8.57	3.88	46.62	43.91	44.71	100.79	-1.59	0.28	-5.75	0	0	NC
ENSG00000144283.21	PKP4	51.41	35.59	20.98	15.42	19.07	239.09	2.48	0.23	10.95	0	0	Up
ENSG00000115183.15	TANC1	11.42	1.41	0.91	0.91	1.52	26.55	3.5	0.87	4.01	0.0001	0.0003	NC
ENSG00000196151.10	WDSUB1	2.45	7.05	34	32.09	28.71	75.82	-1.35	0.43	-3.15	0.0016	0.0054	NC
ENSG00000123636.18	BAZ2B	128.12	101.12	93.62	99.29	111.97	718.2	1.43	0.14	9.97	0	0	NC
ENSG00000136536.15	2020-03-07	80.79	31.36	112.38	152.85	145.08	474.66	-0.11	0.33	-0.33	0.742	0.848	NC
ENSG00000241399.7	CD302	5.71	23.96	38.01	44.48	70.41	168.45	-0.28	0.72	-0.38	0.701	0.822	NC
ENSG00000153250.20	RBMS1	126.48	89.85	161.59	169.2	173.36	816.3	0.66	0.12	5.36	0	0	NC
ENSG00000136560.14	TANK	69.36	32.77	84.7	77.22	95.31	372.37	0.44	0.26	1.7	0.0882	0.16	NC
ENSG00000115233.12	PSMD14	47.33	22.55	92.5	91.7	78.64	293.65	-0.16	0.29	-0.56	0.575	0.734	NC
ENSG00000197635.10	DPP4	22.03	0	8.03	9.1	13.42	71.88	1.4	1.55	0.9	0.369	0.521	NC
ENSG00000115267.8	IFIH1	199.11	169.48	132.07	150.33	132.69	1144.26	1.7	0.12	14.6	0	0	NC
ENSG00000115271.11	GCA	41.62	18.32	272.85	242.12	275.22	560.09	-1.88	0.32	-5.95	0	0	NC
ENSG00000082438.17	COBLL1	46.11	21.14	5.15	5.17	5.91	177.2	3.9	0.31	12.51	0	0	Up
ENSG00000115339.14	GALNT3	6.53	9.16	2.27	3.31	1.7	45.01	3.03	0.44	6.9	0	0	Up
ENSG00000123607.15	TTC21B	8.16	14.09	27.87	28.75	27.25	105.65	0.05	0.33	0.15	0.884	0.935	NC
ENSG00000198648.11	STK39	26.11	22.55	74.55	53.8	72.52	222.42	-0.2	0.24	-0.82	0.413	0.57	NC
ENSG00000172292.14	CERS6	33.05	26.43	98.62	114.66	122.49	336	-0.59	0.19	-3.09	0.002	0.0064	NC
ENSG00000073737.16	DHRS9	58.35	31.71	22.33	12.68	18.49	238.92	2.53	0.32	7.93	0	0	Up
ENSG00000138399.18	FASTKD1	13.46	4.93	39.67	48.25	36.48	109.87	-0.93	0.33	-2.76	0.0057	0.0161	NC
ENSG00000138398.16	PPIG	80.79	42.63	121.95	142.09	135.55	517.16	0.16	0.18	0.89	0.372	0.524	NC
ENSG00000138385.16	SSB	68.95	36.29	159.56	165.41	150.21	514.69	-0.31	0.19	-1.63	0.104	0.182	NC
ENSG00000138382.15	METTL5	28.56	16.91	20.91	20.59	20.49	147.86	1.42	0.16	8.95	0	0	NC
ENSG00000144357.16	UBR3	63.65	66.24	95.82	114.99	99.11	515.87	0.7	0.19	3.58	0.0003	0.0014	NC
ENSG00000115806.13	GORASP2	21.22	47.21	103.97	104.67	104.48	362.12	-0.14	0.47	-0.3	0.767	0.865	NC
ENSG00000198586.14	TLK1	99.15	27.48	76.99	91.68	74.24	425.82	0.83	0.44	1.89	0.0593	0.115	NC
ENSG00000123600.19	METTL8	6.94	2.11	27.82	28.39	25.71	66.69	-1.33	0.35	-3.85	0.0001	0.0005	NC
ENSG00000115827.14	DCAF17	11.02	12.68	31.31	37.21	30.56	107.25	-0.2	0.28	-0.73	0.466	0.627	NC
ENSG00000233762.3	AC007969.1	20.4	28.89	1.02	0.86	1.05	134.45	6.02	0.32	18.88	0	0	Up
ENSG00000071967.12	CYBRD1	6.53	7.05	3.83	3.26	2.92	38.09	2.32	0.33	6.98	0	0	Up
ENSG00000077380.15	DYNC1I2	62.02	56.02	111.01	114.09	114.35	454.41	0.28	0.21	1.32	0.188	0.3	NC
ENSG00000115840.14	SLC25A12	16.32	3.52	27.02	26.42	26.93	90.44	-0.2	0.51	-0.39	0.697	0.82	NC
ENSG00000128708.13	HAT1	59.57	16.91	70.32	67.25	70.41	286.05	0.31	0.51	0.61	0.543	0.708	NC
ENSG00000152256.13	PDK1	19.58	3.52	18.39	18.25	21.73	80.26	0.34	0.59	0.58	0.562	0.724	NC
ENSG00000091436.17	MAP3K20	31.42	11.98	15	32.26	20.55	146.73	1.24	0.48	2.58	0.01	0.0263	NC
ENSG00000172845.15	SP3	161.16	77.52	108.78	131.52	125.6	750.96	1.16	0.26	4.47	0	0	NC
ENSG00000138430.16	OLA1	90.58	31.71	51.68	55.05	57.62	390.03	1.42	0.36	3.89	0.0001	0.0004	NC
ENSG00000138433.16	CIR1	55.49	34.88	50.8	57.43	55.19	318.85	1.02	0.15	6.89	0	0	NC
ENSG00000144306.15	SCRN3	9.79	11.28	32.14	29.33	27.3	106.79	-0.14	0.26	-0.52	0.603	0.755	NC
ENSG00000163328.13	GPR155	17.14	3.52	9.63	12.71	21.56	68.94	0.63	0.62	1	0.315	0.46	NC
ENSG00000115935.17	WIPF1	257.45	176.17	325	362.21	353.99	1645.68	0.61	0.09	6.9	0	0	NC
ENSG00000235655.3	H3F3AP4	43.66	22.9	2.08	1.7	1.4	161.43	5.49	0.27	20.35	0	0	Up
ENSG00000115966.17	ATF2	62.43	30.3	71.1	85.05	74.43	342.26	0.5	0.22	2.24	0.0254	0.0574	NC
ENSG00000154518.9	ATP5MC3	90.58	97.6	206.93	201.92	208.63	793.07	0.15	0.18	0.85	0.398	0.553	NC
ENSG00000144320.14	LNPK	22.03	26.43	69.12	86.39	62.98	233.15	-0.31	0.32	-1	0.32	0.465	NC
ENSG00000218175.2	AC016739.1	6.12	14.45	0.15	0.69	0.37	60.15	6.13	0.74	8.26	0	0	Up
ENSG00000128654.14	MTX2	27.74	9.87	40.28	33.94	35.41	140.91	0.2	0.37	0.54	0.59	0.746	NC
ENSG00000170144.20	HNRNPA3	146.88	111.34	285.16	270.65	261.99	1069.35	0.2	0.09	2.15	0.0314	0.0683	NC
ENSG00000116044.16	NFE2L2	262.35	150.1	213.99	191.57	171.03	1320.74	1.36	0.17	8.19	0	0	NC
ENSG00000018510.16	AGPS	45.7	69.41	288.96	330.39	241.96	759.46	-0.94	0.33	-2.83	0.0047	0.0135	NC
ENSG00000196659.10	TTC30B	0	9.16	8.33	7.28	9.88	46.32	0.87	1.47	0.59	0.554	0.717	NC
ENSG00000197557.7	TTC30A	10.61	7.75	6.86	6.87	7.52	51.85	1.63	0.28	5.85	0	0	NC
ENSG00000155636.15	RBM45	10.61	3.52	15.98	14.36	14.52	66.91	0.38	0.57	0.67	0.502	0.666	NC
ENSG00000079156.17	OSBPL6	8.16	10.57	1.52	0.79	0.52	46.34	4.55	0.6	7.62	0	0	Up
ENSG00000223960.7	CHROMR	25.3	17.26	41.86	52.74	37.82	166.36	0.17	0.27	0.62	0.533	0.698	NC
ENSG00000180228.13	PRKRA	8.98	5.29	11.58	13.11	14.13	52.22	0.39	0.31	1.24	0.215	0.337	NC
ENSG00000116095.11	PLEKHA3	37.54	21.14	23.43	27.53	25.66	184.34	1.46	0.19	7.88	0	0	NC
ENSG00000155657.26	TTN	45.7	10.57	31.12	23.37	34.06	178.22	1.11	0.51	2.17	0.0302	0.0665	NC
ENSG00000187231.14	SESTD1	53.04	17.62	70.63	79.4	74.78	284.23	0.11	0.37	0.31	0.759	0.859	NC
ENSG00000163510.14	CWC22	13.87	42.28	43.06	41.81	45.7	212	0.68	0.63	1.08	0.28	0.416	NC
ENSG00000226564.1	FTH1P20	17.14	47.57	4.39	3.72	3.5	187.88	4.49	0.57	7.88	0	0	Up
ENSG00000170035.16	UBE2E3	33.46	31.71	42.87	33.53	38.4	243.41	1.16	0.27	4.24	0	0.0001	NC
ENSG00000115232.14	ITGA4	31.82	11.63	165.43	84.95	165.14	318.55	-1.49	0.43	-3.43	0.0006	0.0022	NC
ENSG00000188452.14	CERKL	7.34	2.11	0.69	0.24	0.39	26.4	4.75	0.67	7.03	0	0	Up
ENSG00000138434.17	ITPRID2	59.57	35.94	161.23	177.61	169.99	514.06	-0.53	0.17	-3.1	0.0019	0.0061	NC
ENSG00000077232.18	DNAJC10	51.41	21.14	135.6	145.12	132.8	385.19	-0.73	0.29	-2.54	0.0112	0.0291	NC
ENSG00000061676.15	NCKAP1	40.8	12.68	1.25	1.41	0.56	141.16	5.96	0.54	10.99	0	0	Up
ENSG00000065548.18	ZC3H15	102	65.54	82.39	87.37	82.12	550.21	1.27	0.1	12.88	0	0	NC
ENSG00000138448.12	ITGAV	52.23	14.8	83.73	115.72	94.85	311.14	-0.36	0.45	-0.79	0.428	0.587	NC
ENSG00000003436.16	TFPI	9.79	1.41	0.51	0.29	0.15	24.67	5.24	0.91	5.77	0	0	NC
ENSG00000144366.16	GULP1	8.16	16.91	0.19	0.38	0	70.26	7.48	1.07	6.97	0	0	Up
ENSG00000115368.10	WDR75	13.06	28.19	46.28	50.1	44.47	170.67	0.03	0.56	0.05	0.962	0.98	NC
ENSG00000138449.10	SLC40A1	15.5	21.14	1.52	2.98	3.09	106.04	4.25	0.42	10.19	0	0	Up
ENSG00000138381.10	ASNSD1	0	9.16	23.43	25.89	25.47	62.1	-1.14	1.34	-0.85	0.395	0.55	NC
ENSG00000128694.12	OSGEPL1	6.53	3.52	15.22	17.27	14.49	49.88	-0.36	0.32	-1.12	0.263	0.397	NC
ENSG00000128699.14	ORMDL1	28.56	9.16	105.19	107.12	105.63	260.67	-1.22	0.48	-2.51	0.0121	0.031	NC
ENSG00000198130.16	HIBCH	13.46	5.29	29.5	29.04	31.37	93.68	-0.42	0.25	-1.68	0.0936	0.168	NC
ENSG00000151689.13	INPP1	7.34	4.23	17.76	15.03	15.7	47.65	-0.4	0.59	-0.68	0.494	0.658	NC
ENSG00000151690.15	MFSD6	53.86	40.17	133.92	147.87	142.1	471.66	-0.28	0.13	-2.19	0.0283	0.0629	NC
ENSG00000138386.17	NAB1	34.68	24.66	57.98	67.35	69.13	257.35	0.18	0.17	1.03	0.304	0.447	NC
ENSG00000115419.12	GLS	62.43	19.38	149.02	179.49	150.99	458.23	-0.68	0.47	-1.45	0.147	0.244	NC
ENSG00000115415.18	STAT1	435.76	339.66	531.11	638.37	673.34	2887.03	0.6	0.13	4.55	0	0	NC
ENSG00000138378.19	STAT4	8.57	2.82	4.96	6.03	7.88	37.04	1.08	0.48	2.26	0.0241	0.0551	NC
ENSG00000128641.19	MYO1B	24.48	22.55	1.3	0.75	0.3	122.31	6.21	0.5	12.42	0	0	Up
ENSG00000173559.13	NABP1	79.97	114.86	139.39	142.42	127.43	716.85	0.83	0.29	2.9	0.0037	0.011	NC
ENSG00000196950.14	SLC39A10	33.05	16.21	121.31	159.72	159	346.16	-1.34	0.25	-5.34	0	0	NC
ENSG00000081320.11	STK17B	64.87	42.99	104.32	106.92	152.81	454.19	0.08	0.23	0.35	0.724	0.836	NC
ENSG00000272211.1	AC114760.2	11.83	1.41	0.24	0.46	0.22	32.74	5.65	0.8	7.02	0	0	Up
ENSG00000119041.11	GTF3C3	25.3	27.48	51.26	51.83	51.48	211.26	0.34	0.16	2.11	0.0351	0.0743	NC
ENSG00000197121.15	PGAP1	0	11.98	3.18	4.21	2.71	40.27	2.32	1.47	1.58	0.115	0.199	NC
ENSG00000065413.20	ANKRD44	58.35	67.65	91.4	100.13	112.23	483.95	0.63	0.21	3	0.0027	0.0084	NC
ENSG00000231621.1	AC013264.1	13.06	7.05	0.36	0.21	0.11	47.45	6.68	0.57	11.75	0	0	Up
ENSG00000115524.16	SF3B1	297.85	193.79	546.14	587.56	601.55	2182.75	0.08	0.12	0.65	0.517	0.681	NC
ENSG00000115520.8	COQ10B	19.58	19.73	52.41	48.99	47.29	184.96	0.03	0.36	0.08	0.939	0.966	NC
ENSG00000144381.17	HSPD1	101.19	115.57	247.86	246.37	227.91	926.43	0.14	0.22	0.65	0.516	0.68	NC
ENSG00000115541.11	HSPE1	25.3	31.71	26.13	29.95	24.89	188.62	1.39	0.23	6.03	0	0	NC
ENSG00000115540.15	MOB4	29.78	13.04	16.07	20.05	18.43	121.17	1.36	0.37	3.64	0.0003	0.0011	NC
ENSG00000226124.7	FTCDNL1	5.71	5.64	7.33	8.74	7.43	42.87	0.85	0.33	2.59	0.0095	0.0251	NC
ENSG00000178074.6	C2orf69	15.5	19.03	50.22	61.01	48.13	182.55	-0.19	0.41	-0.48	0.635	0.776	NC
ENSG00000162971.11	TYW5	19.99	5.64	16	18.83	13.92	85.17	0.85	0.42	2.04	0.0418	0.0859	NC
ENSG00000162972.10	MAIP1	4.08	10.57	17.56	16.88	19.05	72.2	0.2	0.57	0.35	0.73	0.84	NC
ENSG00000196141.14	SPATS2L	41.62	68.35	174.22	147.16	142.72	532.97	-0.15	0.4	-0.37	0.713	0.83	NC
ENSG00000155729.13	KCTD18	18.77	5.64	32.19	32.86	36.27	111.58	-0.24	0.44	-0.55	0.58	0.739	NC
ENSG00000163535.18	SGO2	4.9	3.52	10.92	10.93	10.2	45.4	0.24	0.68	0.34	0.732	0.842	NC
ENSG00000082153.18	BZW1	66.51	35.59	123.71	140.74	125.86	454.46	-0.09	0.19	-0.49	0.623	0.768	NC
ENSG00000013441.16	CLK1	53.86	31.01	151.34	140.46	143.09	440.49	-0.49	0.15	-3.4	0.0007	0.0025	NC
ENSG00000240344.9	PPIL3	11.42	14.45	33.29	39.8	44.15	129.89	-0.26	0.27	-0.97	0.332	0.479	NC
ENSG00000196290.15	NIF3L1	5.71	9.87	28.19	28.37	29.61	84.31	-0.56	0.41	-1.38	0.168	0.273	NC
ENSG00000115942.9	ORC2	9.79	8.81	22.76	24.11	23.43	76.36	-0.12	0.34	-0.34	0.732	0.842	NC
ENSG00000155744.9	FAM126B	34.68	19.03	36.15	42.15	32.71	193.26	0.81	0.22	3.77	0.0002	0.0007	NC
ENSG00000119013.9	NDUFB3	33.05	44.04	48.16	48.73	47.76	287.26	1.05	0.25	4.14	0	0.0002	NC
ENSG00000003402.20	CFLAR	196.25	102.88	216.35	212.37	245.8	1065.37	0.62	0.21	3	0.0027	0.0083	NC
ENSG00000226312.7	CFLAR-AS1	0	7.4	0.64	0.65	1.1	16.79	3.27	1.92	1.7	0.0886	0.16	NC
ENSG00000003400.14	CASP10	20.81	35.59	90.61	93.81	90.94	282.11	-0.44	0.39	-1.11	0.269	0.404	NC
ENSG00000064012.21	CASP8	48.55	42.99	142.52	125.93	152.49	448.56	-0.34	0.19	-1.76	0.0792	0.146	NC
ENSG00000115993.13	TRAK2	55.9	57.43	83.21	95.06	81.28	418.97	0.67	0.21	3.24	0.0012	0.0041	NC
ENSG00000082146.13	STRADB	9.79	12.68	23.86	26.49	23.41	103.79	0.31	0.49	0.64	0.52	0.684	NC
ENSG00000155755.19	TMEM237	3.26	7.4	6.94	7.8	6.38	40.49	0.97	0.39	2.46	0.014	0.0351	NC
ENSG00000003393.15	ALS2	17.54	11.98	35.59	37.83	31.12	141.26	0.16	0.32	0.51	0.61	0.76	NC
ENSG00000182329.14	KIAA2012	16.32	7.4	0.98	0.62	0	51.77	5.54	1.26	4.39	0	0.0001	NC
ENSG00000116030.16	SUMO1	31.82	16.21	87.47	93.28	93.97	260.27	-0.67	0.19	-3.53	0.0004	0.0016	NC
ENSG00000055044.11	NOP58	37.95	15.86	48.99	44.12	45.81	210.23	0.5	0.32	1.55	0.121	0.207	NC
ENSG00000204217.15	BMPR2	77.52	91.61	161.49	201.41	181.59	722.88	0.22	0.23	0.94	0.347	0.496	NC
ENSG00000138439.12	FAM117B	36.72	25.37	19.57	17.24	19.18	194.84	2.04	0.17	11.99	0	0	Up
ENSG00000138442.9	WDR12	8.98	7.05	39.88	47.8	34.96	104.32	-1.05	0.34	-3.12	0.0018	0.0059	NC
ENSG00000138380.18	CARF	15.5	15.5	12.97	15.57	11.34	105.07	1.56	0.25	6.22	0	0	NC
ENSG00000144426.18	NBEAL1	17.54	15.86	16.17	22.99	13.18	101.74	1.12	0.41	2.74	0.0061	0.017	NC
ENSG00000138443.16	ABI2	5.71	20.08	29.78	26.68	26.01	119.68	0.4	0.73	0.56	0.578	0.737	NC
ENSG00000173166.18	RAPH1	8.98	7.75	5.94	4.92	3.86	49.82	2.06	0.34	6.1	0	0	NC
ENSG00000163600.12	ICOS	6.53	13.39	120.2	40.9	85.49	178.84	-1.75	0.62	-2.81	0.0049	0.0141	NC
ENSG00000116117.18	PARD3B	10.61	5.64	2.29	1.66	1.72	39.23	3.29	0.5	6.59	0	0	NC
ENSG00000118257.16	NRP2	28.97	36.29	422.15	494.91	485.29	907.24	-2.48	0.24	-10.56	0	0	Down
ENSG00000023228.14	NDUFS1	21.22	12.68	53.02	54.38	47.05	165.74	-0.32	0.19	-1.68	0.0936	0.168	NC
ENSG00000114942.14	EEF1B2	190.13	145.17	96.19	91.29	118.56	995.82	1.99	0.15	13.65	0	0	NC
ENSG00000118246.14	FASTKD2	28.56	7.05	57.3	61.92	57.4	182.71	-0.44	0.5	-0.89	0.373	0.525	NC
ENSG00000118263.15	KLF7	87.31	42.63	78.84	77.33	97.52	464.4	0.91	0.25	3.69	0.0002	0.0009	NC
ENSG00000118260.15	CREB1	53.04	50.03	88.3	105.6	94.57	410.98	0.4	0.15	2.58	0.01	0.0262	NC
ENSG00000144401.14	METTL21A	16.32	4.23	17.53	15.75	19.8	69.98	0.29	0.53	0.55	0.582	0.739	NC
ENSG00000224137.1	LINC01857	1.63	19.38	2.59	3.72	2.49	61.63	3.23	1.12	2.88	0.004	0.0117	NC
ENSG00000163249.12	CCNYL1	28.56	46.86	62.26	61.34	67.45	289.8	0.54	0.35	1.52	0.128	0.218	NC
ENSG00000163251.4	FZD5	14.28	5.64	13.77	13.04	15.31	71.83	0.76	0.29	2.64	0.0082	0.0221	NC
ENSG00000178385.15	PLEKHM3	50.59	50.74	37.12	42.97	39.02	332.15	1.68	0.16	10.53	0	0	NC
ENSG00000138413.13	IDH1	161.16	43.69	238.75	420.93	219.69	921.44	-0.38	0.5	-0.76	0.448	0.608	NC
ENSG00000115020.17	PIKFYVE	119.14	27.48	110.21	129.81	88.37	525.67	0.64	0.54	1.19	0.233	0.359	NC
ENSG00000197713.15	RPE	21.22	32.42	65.14	67.95	65.71	233.31	-0.05	0.36	-0.15	0.884	0.935	NC
ENSG00000144445.17	KANSL1L	34.68	29.24	25.35	28.96	25.66	209.45	1.57	0.16	9.79	0	0	NC
ENSG00000115365.12	LANCL1	9.79	13.39	61.63	60.79	61.03	164.45	-1	0.3	-3.34	0.0008	0.003	NC
ENSG00000178568.15	ERBB4	9.79	3.52	0.27	0.29	0	34.79	6.46	1.01	6.37	0	0	NC
ENSG00000030419.16	IKZF2	16.32	47.92	31.61	59.01	34.62	240.44	1.02	0.62	1.64	0.102	0.18	NC
ENSG00000144451.19	SPAG16	31.01	17.97	4.66	3.94	3.89	124.29	3.8	0.22	17.02	0	0	Up
ENSG00000138376.11	BARD1	6.53	4.23	13.99	12.66	8.29	49.07	0.25	0.49	0.51	0.611	0.76	NC
ENSG00000230076.1	RPL10P6	8.98	0.35	0	5.47	0.06	29.32	2.8	2.26	1.24	0.216	0.337	NC
ENSG00000144452.15	ABCA12	14.69	0	0.07	0.02	0.04	30.92	8.51	1.65	5.15	0	0	NC
ENSG00000138363.15	ATIC	4.08	26.78	109.91	103.51	108.41	245.83	-1.5	0.83	-1.8	0.0715	0.134	NC
ENSG00000115414.19	FN1	389.65	289.63	4631.7	12394.6	1545.19	11314.6	-2.9	0.62	-4.67	0	0	NC
ENSG00000115425.14	PECR	7.34	11.28	33.9	33.51	52.46	111.44	-0.77	0.39	-1.97	0.0491	0.0979	NC
ENSG00000079246.16	XRCC5	127.3	116.98	335.28	322.1	355.86	1131.51	-0.2	0.17	-1.18	0.239	0.366	NC
ENSG00000138375.12	SMARCAL1	3.26	11.98	42.09	35.38	42.01	102.34	-1.03	0.6	-1.73	0.0829	0.152	NC
ENSG00000197756.10	RPL37A	904.15	1075.71	260.32	241.93	306.87	5539.78	3.19	0.24	13.07	0	0	Up
ENSG00000115457.10	IGFBP2	3.26	9.16	195.79	3.26	196.97	241.47	-3.02	1.16	-2.61	0.009	0.0241	NC
ENSG00000115461.5	IGFBP5	0.82	8.46	3.56	1.78	0.39	31.84	2.84	1.27	2.24	0.0248	0.0564	NC
ENSG00000231672.7	DIRC3	16.73	0	0.02	0.24	0.06	39.07	7.5	1.77	4.24	0	0.0001	NC
ENSG00000079308.19	TNS1	34.27	49.33	37.17	179.46	16.86	349.46	0.51	0.79	0.64	0.52	0.683	NC
ENSG00000229754.1	CXCR2P1	59.57	3.17	0.25	0.67	0.64	146.81	7.08	1.04	6.8	0	0	NC
ENSG00000180871.8	CXCR2	32.23	4.93	26.96	25.14	35.8	131.11	0.49	0.73	0.68	0.498	0.662	NC
ENSG00000163466.16	ARPC2	286.02	152.92	792.01	713.3	796.37	2322.53	-0.51	0.19	-2.67	0.0076	0.0207	NC
ENSG00000179921.15	GPBAR1	13.87	1.41	18.17	12.92	23.92	63.16	-0.13	0.87	-0.15	0.879	0.933	NC
ENSG00000127837.9	AAMP	14.28	2.11	102.87	90.79	108.1	190.85	-2.56	0.63	-4.09	0	0.0002	NC
ENSG00000127838.14	PNKD	27.74	14.45	41.84	33.12	35.99	153.2	0.39	0.28	1.38	0.167	0.271	NC
ENSG00000135926.15	TMBIM1	61.2	54.26	739.11	659.57	647.14	1358.79	-2.26	0.17	-13.52	0	0	Down
ENSG00000018280.17	SLC11A1	122.4	99.01	1374.71	1209.81	1188.71	2502.93	-2.25	0.14	-16.14	0	0	Down
ENSG00000144579.7	CTDSP1	15.5	19.03	149.5	146.55	159.9	323.1	-1.85	0.38	-4.85	0	0	NC
ENSG00000135913.11	USP37	8.98	13.39	16.54	20.48	15.4	81.28	0.63	0.4	1.58	0.114	0.198	NC
ENSG00000144580.13	CNOT9	42.43	16.91	53.19	51.73	50.85	232.06	0.47	0.29	1.65	0.0998	0.177	NC
ENSG00000115568.15	ZNF142	17.14	12.68	23.98	22.21	21.93	102.78	0.62	0.29	2.16	0.031	0.0677	NC
ENSG00000163482.12	STK36	1.63	7.75	37.69	27.24	36.12	81.31	-1.35	0.67	-2.01	0.0448	0.0913	NC
ENSG00000135912.11	TTLL4	1.63	16.21	64.75	58.56	49.01	142.01	-1.2	1.04	-1.15	0.25	0.381	NC
ENSG00000135929.9	CYP27A1	14.69	90.2	910.08	871.84	834.92	1667.65	-2.57	0.82	-3.13	0.0017	0.0057	NC
ENSG00000286154.1	AC009974.2	0	8.46	0.37	0.69	0.32	20.44	4.41	1.51	2.93	0.0034	0.0102	NC
ENSG00000272555.1	AC009974.1	0	7.4	6.64	7.5	4.96	28.42	0.51	1.34	0.38	0.702	0.823	NC
ENSG00000144567.11	RETREG2	8.57	5.64	143.86	154.55	155.76	274.31	-3.12	0.25	-12.26	0	0	Down
ENSG00000158552.13	ZFAND2B	7.34	4.93	28.6	26.16	26.95	70.25	-0.88	0.3	-2.96	0.0031	0.0094	NC
ENSG00000163521.16	GLB1L	1.63	8.1	31.29	22.22	23.82	68.72	-0.95	0.79	-1.2	0.229	0.354	NC
ENSG00000115661.14	STK16	4.08	7.05	26.26	21.66	27.53	76.22	-0.65	0.54	-1.2	0.23	0.355	NC
ENSG00000127824.14	TUBA4A	9.79	2.11	4.69	6.96	8.33	40.93	1.11	0.56	1.97	0.049	0.0978	NC
ENSG00000243910.8	TUBA4B	17.54	9.16	1.1	0.72	0.07	63.39	5.58	0.83	6.69	0	0	NC
ENSG00000135924.15	DNAJB2	7.34	4.23	80.13	59.63	72.67	138.89	-2.35	0.33	-7.02	0	0	Down
ENSG00000123992.19	DNPEP	11.42	5.64	96.5	70.08	78.12	161.1	-2.2	0.57	-3.86	0.0001	0.0005	NC
ENSG00000144591.18	GMPPA	21.22	8.46	52.07	47.29	47.61	145.13	-0.5	0.27	-1.84	0.0657	0.125	NC
ENSG00000144589.22	STK11IP	3.26	7.75	71.52	58.38	61.87	134.94	-2.02	0.58	-3.45	0.0006	0.0021	NC
ENSG00000163082.10	SGPP2	11.02	15.5	2.57	2.23	1.82	63.09	3.77	0.5	7.51	0	0	Up
ENSG00000116120.11	FARSB	17.14	7.75	74.59	68.28	71.88	172.52	-1.26	0.22	-5.81	0	0	NC
ENSG00000123983.14	ACSL3	37.95	28.19	106.93	135.05	106.13	340.89	-0.55	0.19	-2.88	0.0039	0.0116	NC
ENSG00000085449.15	WDFY1	104.86	59.19	96.97	103.78	102.2	557.31	0.94	0.17	5.6	0	0	NC
ENSG00000135900.4	MRPL44	15.5	5.99	41.59	40.95	42.86	114.9	-0.72	0.25	-2.9	0.0037	0.0111	NC
ENSG00000036257.13	CUL3	63.65	31.71	84.29	83.65	84.05	389.52	0.53	0.27	2	0.0457	0.093	NC
ENSG00000135905.19	DOCK10	221.55	139.88	163.3	223.1	277.62	1267.55	1	0.24	4.17	0	0.0002	NC
ENSG00000144468.17	RHBDD1	25.3	18.67	47.21	52.86	52.23	197.41	0.1	0.19	0.53	0.597	0.75	NC
ENSG00000168958.19	MFF	24.48	34.53	67.78	71.19	74.04	270.86	0.09	0.26	0.36	0.723	0.835	NC
ENSG00000173744.17	AGFG1	65.28	69.76	254.06	276.06	222.65	734.59	-0.6	0.19	-3.2	0.0014	0.0046	NC
ENSG00000135917.15	SLC19A3	1.63	11.28	286.79	221.2	172.34	395.87	-3.53	0.82	-4.29	0	0.0001	NC
ENSG00000115009.13	CCL20	6.53	5.64	6.47	3.48	9.51	43.99	1.27	0.52	2.45	0.0142	0.0355	NC
ENSG00000153827.13	TRIP12	355.79	251.57	442.13	451.55	430.37	2206.88	0.74	0.07	10.3	0	0	NC
ENSG00000153832.12	FBXO36	8.16	3.52	1.02	1.87	0.8	31.9	3.53	0.51	6.86	0	0	Up
ENSG00000135899.17	SP110	171.77	237.48	137.92	145.5	135.27	1301.09	1.9	0.28	6.82	0	0	NC
ENSG00000079263.19	SP140	30.6	27.48	57.86	59.75	46.36	227.23	0.36	0.21	1.71	0.0879	0.159	NC
ENSG00000185404.16	SP140L	44.47	18.67	65.6	64.66	56.52	245.22	0.22	0.37	0.58	0.56	0.722	NC
ENSG00000067066.17	SP100	253.37	141.99	207.39	227.5	227.68	1366.5	1.15	0.17	6.58	0	0	NC
ENSG00000135932.11	CAB39	134.24	108.17	280.32	255.31	285.74	1016.33	0.07	0.15	0.5	0.615	0.763	NC
ENSG00000173692.13	PSMD1	72.63	52.15	155.2	154.87	140.64	559.83	0.03	0.11	0.27	0.791	0.879	NC
ENSG00000135931.17	ARMC9	12.24	5.64	6.82	5.81	9.19	60.04	1.62	0.4	4.08	0	0.0002	NC
ENSG00000156966.7	B3GNT7	8.16	11.98	223.46	148.48	169.41	341.5	-2.74	0.39	-7.02	0	0	Down
ENSG00000115053.16	NCL	355.79	289.27	475.67	454.75	468.82	2371.12	0.76	0.07	11.63	0	0	NC
ENSG00000187514.16	PTMA	279.49	219.51	323.24	358.99	336.16	1811.45	0.85	0.07	12.05	0	0	NC
ENSG00000156973.14	PDE6D	11.42	19.73	25.91	26.8	25.23	121.5	0.59	0.33	1.78	0.0743	0.139	NC
ENSG00000144524.17	COPS7B	6.53	12.68	47.89	48.04	47.48	129.17	-0.92	0.35	-2.64	0.0083	0.0224	NC
ENSG00000135930.14	EIF4E2	38.35	34.88	106.44	96.05	101.15	346.4	-0.16	0.14	-1.17	0.241	0.37	NC
ENSG00000115468.12	EFHD1	3.26	7.75	0.03	0.14	0.04	33.28	7.79	0.83	9.38	0	0	Up
ENSG00000204120.14	GIGYF2	52.23	31.01	103.54	109.11	103.08	367.3	-0.09	0.19	-0.46	0.646	0.785	NC
ENSG00000168918.14	INPP5D	13.06	31.01	39.45	36.46	47.74	191.29	0.55	0.51	1.07	0.285	0.423	NC
ENSG00000077044.10	DGKD	8.16	0.7	22.16	21.37	23.02	56.71	-1.08	0.75	-1.45	0.148	0.246	NC
ENSG00000085982.13	USP40	8.57	20.44	79.24	60.83	67.09	180.93	-0.95	0.49	-1.94	0.0529	0.104	NC
ENSG00000188042.8	ARL4C	17.95	11.28	19.42	29.16	23.21	102.9	0.49	0.32	1.53	0.125	0.213	NC
ENSG00000130147.16	SH3BP4	40.39	14.8	133.97	112.69	59.14	282.73	-0.75	0.48	-1.55	0.12	0.206	NC
ENSG00000157985.19	AGAP1	14.69	6.34	2.22	2.21	3.67	54.35	3.18	0.45	7.12	0	0	Up
ENSG00000198612.11	COPS8	0.82	13.39	50.53	51.08	47.12	122.55	-1.21	1.12	-1.08	0.28	0.416	NC
ENSG00000115648.14	MLPH	25.7	66.59	276.66	378.64	204.23	698.09	-1.24	0.54	-2.32	0.0205	0.0481	NC
ENSG00000124831.19	LRRFIP1	336.61	308.3	648.94	744.88	590.79	2680.97	0.26	0.13	2.05	0.0405	0.0838	NC
ENSG00000184182.18	UBE2F	46.51	19.73	44.13	39.68	43.89	220.22	0.82	0.34	2.42	0.0157	0.0388	NC
ENSG00000132323.9	ILKAP	6.53	9.16	32.32	29.81	30.75	85.71	-0.67	0.27	-2.48	0.0132	0.0334	NC
ENSG00000132326.12	PER2	18.36	9.16	66.66	61	48.75	151.54	-0.94	0.39	-2.41	0.0158	0.039	NC
ENSG00000204104.12	TRAF3IP1	28.56	23.25	17.58	18.28	18.86	153.59	1.78	0.17	10.44	0	0	NC
ENSG00000068024.16	HDAC4	15.91	2.47	29.23	24.74	27.87	90.3	-0.28	0.64	-0.43	0.666	0.798	NC
ENSG00000130414.12	NDUFA10	13.87	29.6	92.37	91.92	88.73	254.59	-0.75	0.66	-1.13	0.26	0.393	NC
ENSG00000172428.11	COPS9	58.75	92.31	28.58	25.27	29.68	469.98	2.87	0.37	7.67	0	0	Up
ENSG00000144504.15	ANKMY1	6.53	2.82	24.15	22.29	25.77	61.57	-1.1	0.34	-3.27	0.0011	0.0037	NC
ENSG00000142327.13	RNPEPL1	22.85	44.04	215.67	169.13	202.08	482.17	-1.21	0.44	-2.74	0.0061	0.0171	NC
ENSG00000122085.17	MTERF4	15.91	9.87	23.72	24.23	23.66	95.69	0.38	0.21	1.81	0.0702	0.132	NC
ENSG00000115685.15	PPP1R7	16.32	19.73	86.78	80.24	87.88	231.18	-0.9	0.21	-4.28	0	0.0001	NC
ENSG00000115677.17	HDLBP	269.29	187.09	504.03	477.42	486.49	1899.84	0.17	0.08	2.19	0.0288	0.0639	NC
ENSG00000168385.18	SEPTIN2	170.14	117.33	513.18	560.28	581.62	1613.49	-0.63	0.12	-5.22	0	0	NC
ENSG00000006607.14	FARP2	35.09	29.6	52.42	51.37	52.74	255.51	0.62	0.14	4.57	0	0	NC
ENSG00000115694.15	STK25	17.14	15.5	85.73	77.53	84.52	214.88	-1.03	0.19	-5.44	0	0	NC
ENSG00000176946.12	THAP4	6.53	12.68	44.28	42.18	45.91	119.54	-0.86	0.34	-2.52	0.0116	0.03	NC
ENSG00000168397.17	ATG4B	11.42	5.29	81.95	85.62	72.86	163.84	-2.01	0.26	-7.7	0	0	Down
ENSG00000168393.13	DTYMK	2.45	9.87	17.15	14.34	17.69	63.98	0.13	0.88	0.15	0.881	0.934	NC
ENSG00000220804.8	LINC01881	3.67	4.58	1.32	0.84	1.03	21.94	3.26	0.47	6.93	0	0	Up
ENSG00000134121.10	CHL1	31.01	19.38	0.91	0.62	0	109.82	6.69	1.14	5.86	0	0	NC
ENSG00000091181.19	IL5RA	11.42	14.8	0.91	0.86	0.39	65.84	5.46	0.46	11.93	0	0	Up
ENSG00000072756.17	TRNT1	4.08	11.98	25.31	28.82	22.74	91.19	-0.12	0.61	-0.2	0.842	0.911	NC
ENSG00000113851.14	CRBN	19.99	31.01	43.5	54.76	54.4	214.23	0.34	0.33	1.05	0.295	0.436	NC
ENSG00000144455.14	SUMF1	55.49	25.02	110.93	87.61	129.68	367.28	-0.21	0.35	-0.59	0.553	0.716	NC
ENSG00000170364.12	SETMAR	13.87	5.64	11.79	10.38	11.34	64.77	1.05	0.29	3.66	0.0003	0.001	NC
ENSG00000150995.19	ITPR1	26.52	78.22	91.3	126.48	202.12	529.94	0.09	0.66	0.13	0.895	0.942	NC
ENSG00000235947.1	EGOT	13.06	0	0	0.07	0.02	34.14	9.14	2.06	4.44	0	0	NC
ENSG00000134107.5	BHLHE40	44.88	13.39	278.78	305.36	248.93	578.63	-1.99	0.41	-4.84	0	0	NC
ENSG00000134108.13	ARL8B	117.1	65.89	242.1	264.38	260.17	871.68	-0.18	0.17	-1.1	0.272	0.407	NC
ENSG00000134109.11	EDEM1	69.77	19.03	155.42	157.85	177.62	458.86	-0.73	0.44	-1.68	0.0927	0.167	NC
ENSG00000071282.12	LMCD1	10.61	3.52	1.52	0.27	0.15	40.63	4.85	1	4.87	0	0	NC
ENSG00000070950.10	RAD18	7.34	2.11	17.51	17.63	14.97	53.75	-0.47	0.5	-0.95	0.342	0.49	NC
ENSG00000196220.16	SRGAP3	11.42	4.93	2.05	3.7	2.92	37.68	2.57	0.65	3.96	0.0001	0.0003	NC
ENSG00000228723.6	SRGAP3-AS2	23.66	20.44	2.02	0.65	0.15	116.89	5.88	0.8	7.39	0	0	Up
ENSG00000206573.9	THUMPD3-AS1	30.19	4.23	31.12	33.63	28.18	129.97	0.34	0.67	0.51	0.608	0.758	NC
ENSG00000134077.16	THUMPD3	35.5	15.86	42.48	35.78	44.93	194.24	0.59	0.26	2.27	0.0229	0.0528	NC
ENSG00000168137.16	SETD5	96.7	67.65	105.12	102.65	93.24	570.02	0.99	0.11	8.82	0	0	NC
ENSG00000163719.19	MTMR14	53.86	19.73	155.64	154.29	145.88	408.2	-0.86	0.32	-2.68	0.0073	0.0201	NC
ENSG00000156983.16	BRPF1	8.16	1.41	57.67	55.96	53.02	110.33	-2.31	0.74	-3.11	0.0019	0.006	NC
ENSG00000114026.21	OGG1	11.42	2.11	13.48	11.53	13.96	56.27	0.39	0.8	0.48	0.629	0.772	NC
ENSG00000171148.13	TADA3	19.58	11.98	104.61	87.33	117.87	244.69	-1.41	0.25	-5.7	0	0	NC
ENSG00000241553.12	ARPC4	17.54	24.31	134.55	114.73	137.68	311.47	-1.29	0.27	-4.84	0	0	NC
ENSG00000156990.14	RPUSD3	21.22	4.23	28.36	26.83	28.43	101.28	0.01	0.8	0.01	0.992	0.996	NC
ENSG00000125037.12	EMC3	11.42	40.87	110.98	125.59	107.95	324.28	-0.72	0.66	-1.09	0.276	0.412	NC
ENSG00000186162.10	CIDECP1	0	8.46	12.68	12.35	12.69	45.28	-0.04	1.34	-0.03	0.975	0.987	NC
ENSG00000144554.10	FANCD2	7.34	3.52	30.16	24.24	25.41	70.26	-1.01	0.33	-3.04	0.0023	0.0074	NC
ENSG00000254999.4	BRK1	103.23	57.08	149.77	153.16	146.8	662.5	0.44	0.22	1.99	0.0466	0.0943	NC
ENSG00000157014.11	TATDN2	4.08	5.64	40.2	36	35.86	78.55	-1.7	0.42	-4.01	0.0001	0.0003	NC
ENSG00000157020.18	SEC13	47.33	38.05	95.42	91.61	95.73	363.97	0.15	0.13	1.21	0.225	0.349	NC
ENSG00000285906.2	AC083855.2	2.86	13.74	8.43	9.39	9.81	57.55	1.19	0.71	1.68	0.0939	0.168	NC
ENSG00000197548.12	ATG7	38.35	31.36	111.13	101.79	115.51	340.08	-0.38	0.19	-2.06	0.0398	0.0825	NC
ENSG00000144560.15	VGLL4	7.34	14.09	21.78	23.25	19.11	86.26	0.3	0.41	0.73	0.466	0.627	NC
ENSG00000144559.10	TAMM41	4.9	4.23	8.11	8.91	7.06	34.95	0.48	0.35	1.35	0.176	0.283	NC
ENSG00000132170.21	PPARG	91.8	297.73	576.74	437.51	500.83	1857.92	0.02	0.6	0.04	0.969	0.984	NC
ENSG00000154743.18	TSEN2	1.63	14.8	45.51	46.09	33.63	110.58	-0.93	1	-0.93	0.35	0.5	NC
ENSG00000075975.16	MKRN2	10.61	14.09	42.53	52.24	51.26	145.85	-0.58	0.42	-1.4	0.162	0.266	NC
ENSG00000132155.11	RAF1	24.89	59.9	143.83	146.67	136.09	437.9	-0.45	0.51	-0.88	0.381	0.534	NC
ENSG00000144713.13	RPL32	363.13	379.47	277.2	266.06	345.1	2387.93	1.64	0.19	8.73	0	0	NC
ENSG00000144711.16	IQSEC1	64.47	115.57	471.68	417.67	455.11	1189.11	-0.93	0.39	-2.4	0.0162	0.0398	NC
ENSG00000132182.12	NUP210	13.46	3.52	242.71	180.9	158.14	338.11	-3.41	0.49	-6.88	0	0	Down
ENSG00000163517.15	HDAC11	4.08	4.93	6.91	6.65	7.32	35.5	0.7	0.34	2.06	0.039	0.081	NC
ENSG00000170876.7	TMEM43	15.5	7.05	112.94	119.27	101.34	232.07	-2	0.4	-4.99	0	0	NC
ENSG00000154767.14	XPC	10.2	4.93	36.51	47.17	43.44	112.93	-1	0.57	-1.74	0.0813	0.15	NC
ENSG00000170860.4	LSM3	41.62	43.69	38.08	41.02	47.67	274.17	1.27	0.26	4.93	0	0	NC
ENSG00000131389.17	SLC6A6	23.66	27.48	475.64	574.59	530.13	948.29	-3.07	0.22	-14.08	0	0	Down
ENSG00000154781.16	CCDC174	15.5	9.87	28.89	26.15	29.06	96.71	-0.01	0.4	-0.02	0.981	0.99	NC
ENSG00000154783.12	FGD5	4.9	21.49	353.32	304.45	309.88	574.13	-3.25	0.67	-4.88	0	0	NC
ENSG00000225733.6	FGD5-AS1	57.94	52.85	198.33	245.44	287.18	672.51	-0.81	0.2	-3.97	0.0001	0.0003	NC
ENSG00000177463.15	NR2C2	75.48	36.64	60.3	61.77	59.66	359.38	1.09	0.28	3.92	0.0001	0.0004	NC
ENSG00000131368.8	MRPS25	0	12.33	47.26	52.74	44.63	114.91	-1.35	1.44	-0.94	0.349	0.499	NC
ENSG00000131381.12	RBSN	12.24	4.58	36.03	36.24	33.14	95.41	-0.81	0.26	-3.15	0.0016	0.0054	NC
ENSG00000131375.10	CAPN7	49.78	48.62	54.17	67.11	59.4	337.1	0.98	0.22	4.38	0	0.0001	NC
ENSG00000131370.16	SH3BP5	8.16	15.15	48.26	38.43	44.04	123.54	-0.66	0.48	-1.37	0.172	0.278	NC
ENSG00000144597.14	EAF1	32.64	5.99	39.11	38.89	35.52	161.85	0.37	0.64	0.58	0.562	0.724	NC
ENSG00000131373.15	HACL1	11.42	1.76	22.08	24.52	28.18	68.39	-0.77	0.58	-1.33	0.185	0.296	NC
ENSG00000169814.14	BTD	15.91	6.34	64.28	53.99	76.67	149.64	-1.39	0.4	-3.49	0.0005	0.0018	NC
ENSG00000206560.11	ANKRD28	49.78	45.1	111.09	140.38	86.5	417.1	0.05	0.24	0.2	0.839	0.909	NC
ENSG00000154813.10	DPH3	60.39	60.6	107.13	102.96	82.06	460.44	0.61	0.23	2.6	0.0094	0.0248	NC
ENSG00000154814.14	OXNAD1	13.06	9.87	21.5	25.84	20.85	102.1	0.37	0.28	1.3	0.192	0.305	NC
ENSG00000131374.14	TBC1D5	89.76	97.25	149.07	143.21	188.65	746.7	0.56	0.23	2.47	0.0135	0.034	NC
ENSG00000182568.17	SATB1	75.07	32.06	15.44	20.75	21.75	289.72	2.7	0.3	9.12	0	0	Up
ENSG00000163576.18	EFHB	0.82	6.69	0.83	0.94	0.15	22.25	3.99	1.14	3.51	0.0005	0.0017	NC
ENSG00000144566.11	RAB5A	75.89	28.54	92.82	96.64	92.49	395.07	0.35	0.38	0.93	0.354	0.505	NC
ENSG00000114166.8	KAT2B	68.95	40.17	68.07	75.03	70.63	392.05	0.91	0.22	4.14	0	0.0002	NC
ENSG00000182247.10	UBE2E2	15.1	1.41	103.68	86.41	96.83	185.81	-2.42	0.73	-3.34	0.0008	0.003	NC
ENSG00000170142.12	UBE2E1	60.39	48.27	74.81	90.42	81.3	410.82	0.71	0.24	3.04	0.0024	0.0075	NC
ENSG00000197885.10	NKIRAS1	9.79	4.93	25.06	20.15	20.57	73.67	-0.29	0.31	-0.93	0.351	0.501	NC
ENSG00000174748.21	RPL15	796.44	853.02	515.51	511.46	661.19	5164.45	1.87	0.21	8.75	0	0	NC
ENSG00000174738.13	NR1D2	13.06	28.19	60.67	105.7	52.18	218.49	-0.51	0.59	-0.87	0.386	0.539	NC
ENSG00000151090.19	THRB	44.47	7.75	0.61	0.48	0.19	122.92	7.11	0.72	9.84	0	0	Up
ENSG00000077092.19	RARB	2.86	6.69	0.15	0.36	0.21	29.73	5.81	0.68	8.5	0	0	Up
ENSG00000077097.15	TOP2B	58.75	91.26	155.54	177.42	174.74	669.63	0.2	0.32	0.63	0.531	0.695	NC
ENSG00000151092.17	NGLY1	45.29	13.39	40.84	42.95	39.73	210.33	0.77	0.42	1.83	0.0678	0.128	NC
ENSG00000163491.16	NEK10	14.69	14.09	1.49	0.84	0.36	73.64	5.29	0.53	9.96	0	0	Up
ENSG00000033867.16	SLC4A7	13.87	3.52	26.43	35.09	28.6	83.86	-0.66	0.48	-1.38	0.169	0.274	NC
ENSG00000187118.14	CMC1	15.5	14.09	24.87	24.66	25.88	110.81	0.53	0.2	2.7	0.007	0.0192	NC
ENSG00000163512.14	AZI2	24.07	72.94	61.33	57.84	63.57	367.69	1.1	0.59	1.86	0.0629	0.121	NC
ENSG00000144642.22	RBMS3	6.53	8.1	2.57	0.21	9.23	40.45	2.05	1.11	1.83	0.0665	0.126	NC
ENSG00000163513.18	TGFBR2	90.99	118.74	458.98	443.8	566.05	1294.62	-0.94	0.3	-3.12	0.0018	0.0059	NC
ENSG00000163527.10	STT3B	26.93	35.23	282.42	332.72	299.46	642.07	-1.95	0.25	-7.67	0	0	NC
ENSG00000144645.14	OSBPL10	16.32	9.16	40.59	23.52	22.27	101.61	-0.01	0.42	-0.02	0.984	0.992	NC
ENSG00000197385.6	ZNF860	11.42	1.41	6.47	3.29	2.96	29.49	1.47	0.99	1.48	0.138	0.232	NC
ENSG00000152642.10	GPD1L	31.42	10.57	46.46	48.8	41.58	175.97	0.14	0.37	0.37	0.714	0.831	NC
ENSG00000153551.14	CMTM7	49.78	21.14	80.29	95.26	95.65	312.56	-0.12	0.26	-0.45	0.651	0.788	NC
ENSG00000091317.8	CMTM6	49.78	21.14	361.49	378.9	385.04	762.92	-2.14	0.25	-8.63	0	0	Down
ENSG00000144635.9	DYNC1LI1	39.99	7.75	77.89	79.21	71.83	239.06	-0.41	0.61	-0.67	0.5	0.664	NC
ENSG00000182973.18	CNOT10	13.46	8.46	46.04	42.29	42.89	120.9	-0.72	0.22	-3.28	0.001	0.0036	NC
ENSG00000170266.16	GLB1	54.67	55.67	418.88	378.15	314.91	861.42	-1.44	0.2	-7.39	0	0	NC
ENSG00000188167.9	TMPPE	3.26	4.93	11.51	14.98	10.27	38.51	-0.28	0.44	-0.64	0.525	0.689	NC
ENSG00000170275.14	CRTAP	53.86	73.64	287.04	258.41	341.68	787.71	-0.91	0.31	-2.93	0.0034	0.0102	NC
ENSG00000153558.16	FBXL2	2.45	7.05	8.92	5.79	5.95	33.35	0.73	0.67	1.09	0.275	0.411	NC
ENSG00000153560.12	UBP1	69.77	16.91	133.99	132.45	137.39	438.25	-0.31	0.55	-0.55	0.581	0.739	NC
ENSG00000163539.17	CLASP2	27.74	53.56	83.43	98.59	77.35	359.69	0.32	0.46	0.69	0.493	0.656	NC
ENSG00000170248.15	PDCD6IP	89.76	99.01	586.06	519.41	605.93	1375.39	-1.29	0.21	-6.09	0	0	NC
ENSG00000144681.10	STAC	23.26	37.7	416.25	286.24	413.9	742.59	-2.27	0.36	-6.31	0	0	NC
ENSG00000168016.14	TRANK1	28.97	23.96	71.27	67.88	82.81	255.47	-0.17	0.19	-0.93	0.353	0.503	NC
ENSG00000178567.8	EPM2AIP1	22.03	10.57	36.93	47.39	44.97	139.72	-0.22	0.31	-0.7	0.484	0.647	NC
ENSG00000076242.14	MLH1	28.97	38.76	69.05	59.78	70.18	282.48	0.37	0.25	1.45	0.148	0.246	NC
ENSG00000093167.18	LRRFIP2	38.35	40.17	65.04	70.03	60.28	308.93	0.59	0.16	3.69	0.0002	0.0009	NC
ENSG00000144674.16	GOLGA4	191.36	113.45	131.67	138.73	124.38	992.25	1.52	0.18	8.43	0	0	NC
ENSG00000222208.1	RNA5SP129	9.79	0.7	0	0	0	23.67	11.79	1.99	5.93	0	0	NC
ENSG00000144677.15	CTDSPL	25.7	15.5	22.22	19.41	19.67	128.39	1.25	0.24	5.19	0	0	NC
ENSG00000060971.18	ACAA1	7.34	7.4	92.98	95.9	103.44	192.94	-2.41	0.26	-9.35	0	0	Down
ENSG00000172936.14	MYD88	225.63	125.08	568.41	633.82	567.06	1796.24	-0.48	0.19	-2.58	0.01	0.0263	NC
ENSG00000172939.9	OXSR1	26.93	29.24	130.14	134.43	109.67	318.06	-1.04	0.53	-1.94	0.0527	0.104	NC
ENSG00000114739.14	ACVR2B	7.34	3.52	9.5	10.23	8.29	37.43	0.43	0.38	1.14	0.254	0.385	NC
ENSG00000114742.14	WDR48	51.82	21.49	81.36	91.82	87.55	303.37	-0.08	0.34	-0.24	0.811	0.892	NC
ENSG00000114745.13	GORASP1	7.34	8.46	96.7	89.37	98.27	194.9	-2.22	0.3	-7.41	0	0	Down
ENSG00000168026.18	TTC21A	4.08	4.23	10.3	12.51	8.59	36.51	-0.04	0.4	-0.09	0.926	0.96	NC
ENSG00000144655.15	CSRNP1	3.26	7.75	45.99	46.81	49.01	99.13	-1.84	0.54	-3.41	0.0007	0.0024	NC
ENSG00000168028.14	RPSA	566.73	458.75	202.87	217	261.5	3021.57	2.49	0.13	19.93	0	0	Up
ENSG00000170011.14	MYRIP	3.26	9.16	0.15	0.05	0.11	35.33	7.3	0.74	9.9	0	0	Up
ENSG00000280739.3	EIF1B-AS1	32.64	0	1.46	1.51	1.78	79	4.54	1.62	2.8	0.005	0.0144	NC
ENSG00000114784.4	EIF1B	26.11	20.08	59.33	58.67	64.19	210.35	-0.11	0.16	-0.65	0.513	0.677	NC
ENSG00000168032.10	ENTPD3	8.16	2.11	0.08	0.15	0.07	25.22	6.85	0.66	10.42	0	0	Up
ENSG00000188846.14	RPL14	351.71	484.82	225.25	220.84	266.27	2541.62	2.13	0.29	7.32	0	0	Up
ENSG00000172888.12	ZNF621	12.24	8.46	41.96	49.41	40.99	123.38	-0.79	0.25	-3.24	0.0012	0.0041	NC
ENSG00000234287.1	AC099560.2	12.24	11.28	0.63	0.62	0.64	73.31	5.71	0.48	11.98	0	0	Up
ENSG00000168036.18	CTNNB1	95.47	102.18	630.47	681.65	620.58	1514.99	-1.39	0.16	-8.6	0	0	NC
ENSG00000168038.11	ULK4	20.4	15.15	6.27	4.75	10.72	98.64	2.55	0.41	6.22	0	0	NC
ENSG00000182606.16	TRAK1	75.07	47.92	100.99	101.72	100.11	474.02	0.57	0.12	4.96	0	0	NC
ENSG00000093183.14	SEC22C	4.9	19.73	108.52	98.73	87.27	222.04	-1.58	0.69	-2.27	0.0231	0.0531	NC
ENSG00000008324.11	SS18L2	19.58	12.68	21.84	19.24	22.83	116.05	0.89	0.22	4.02	0.0001	0.0003	NC
ENSG00000114857.18	NKTR	102	58.84	177.69	206.69	158.72	646.29	-0.03	0.32	-0.08	0.935	0.964	NC
ENSG00000181061.13	HIGD1A	26.93	37.7	56.88	62.33	60.21	261.99	0.44	0.34	1.3	0.193	0.307	NC
ENSG00000163788.14	SNRK	26.11	23.61	42.99	44.19	42.8	199.41	0.5	0.15	3.46	0.0005	0.002	NC
ENSG00000011198.10	ABHD5	33.46	79.98	272.53	228.99	279.39	709.64	-0.84	0.48	-1.74	0.0819	0.151	NC
ENSG00000179152.20	TCAIM	32.23	27.48	56.94	62.86	51.22	242.29	0.37	0.17	2.21	0.0273	0.0612	NC
ENSG00000185219.17	ZNF445	19.58	8.46	36.56	45.03	39.9	139.04	-0.22	0.3	-0.74	0.46	0.621	NC
ENSG00000163807.6	KIAA1143	23.66	15.5	3.23	4.15	3.67	102.93	3.68	0.23	15.95	0	0	Up
ENSG00000163812.15	ZDHHC3	29.38	11.28	124	111.46	134.13	291.65	-1.36	0.33	-4.19	0	0.0001	NC
ENSG00000163814.8	CDCP1	13.46	48.27	181.2	186.88	199.43	459.22	-1.26	0.67	-1.88	0.0606	0.117	NC
ENSG00000011376.12	LARS2	9.79	20.08	40.37	32.52	36.55	138.15	0.09	0.48	0.18	0.859	0.921	NC
ENSG00000144791.10	LIMD1	5.3	8.81	22.54	24.28	20.74	70.83	-0.35	0.3	-1.16	0.245	0.375	NC
ENSG00000211456.12	SACM1L	46.11	19.03	133.55	143.24	144.09	376.33	-0.88	0.26	-3.41	0.0006	0.0023	NC
ENSG00000163818.17	LZTFL1	20.4	24.66	23.96	28.67	31.89	171.01	1.07	0.31	3.49	0.0005	0.0018	NC
ENSG00000163820.15	FYCO1	17.95	15.5	80.79	79.42	84.37	205.6	-1.04	0.29	-3.53	0.0004	0.0016	NC
ENSG00000163823.4	CCR1	127.3	65.89	217.99	262.05	138.83	798.35	0.16	0.32	0.49	0.624	0.769	NC
ENSG00000121807.5	CCR2	52.63	0	13.21	19.17	13.46	134.71	1.81	1.69	1.07	0.284	0.422	NC
ENSG00000223552.1	CCR5AS	5.71	4.93	2.52	2.52	1.33	32.41	2.67	0.46	5.83	0	0	NC
ENSG00000160791.13	CCR5	36.72	7.05	23.47	38.38	26.74	155.47	0.83	0.67	1.23	0.217	0.339	NC
ENSG00000121797.10	CCRL2	40.39	10.57	64.72	62.98	68.61	230.68	-0.09	0.5	-0.18	0.856	0.919	NC
ENSG00000178038.17	ALS2CL	8.98	2.11	1.12	0.34	0.52	27.34	4.27	0.84	5.1	0	0	NC
ENSG00000160799.11	CCDC12	8.98	8.1	29.78	28.44	32.86	96.13	-0.5	0.27	-1.85	0.0639	0.122	NC
ENSG00000160796.17	NBEAL2	20.4	5.99	97.62	124.99	117.75	247.07	-1.79	0.46	-3.85	0.0001	0.0005	NC
ENSG00000181555.20	SETD2	185.24	108.52	140.79	141.87	153.35	964.86	1.29	0.14	9.44	0	0	NC
ENSG00000114648.12	KLHL18	15.5	14.8	109.76	89.4	113.06	237.63	-1.49	0.24	-6.28	0	0	NC
ENSG00000280173.1	AC104447.1	0.41	8.46	5.22	4.08	4.4	36.35	1.59	1.15	1.39	0.166	0.27	NC
ENSG00000076201.15	PTPN23	4.9	3.17	101.8	94.19	89.61	174.73	-3.09	0.59	-5.2	0	0	NC
ENSG00000114650.20	SCAP	9.79	2.11	90.17	73.83	84.4	153.1	-2.72	0.58	-4.71	0	0	NC
ENSG00000173473.11	SMARCC1	81.6	83.86	129.59	130.17	135.87	627.71	0.63	0.14	4.37	0	0.0001	NC
ENSG00000132153.15	DHX30	8.98	7.75	89.96	74.14	82.89	178.54	-1.94	0.3	-6.55	0	0	NC
ENSG00000047849.21	MAP4	126.08	64.13	342.34	342.56	294.23	976.9	-0.53	0.2	-2.69	0.0072	0.0198	NC
ENSG00000164047.6	CAMP	1.63	13.74	18.25	34.68	17.11	85.5	0	1.09	0	1	1	NC
ENSG00000164048.14	ZNF589	5.3	39.81	191.17	236.74	137.25	413.08	-1.71	0.91	-1.88	0.0603	0.116	NC
ENSG00000172113.9	NME6	5.71	8.46	35.61	36.08	38.07	95.67	-1.04	0.27	-3.9	0.0001	0.0004	NC
ENSG00000164051.14	CCDC51	2.45	9.16	14.88	12.51	14.34	54.64	0.16	0.59	0.27	0.787	0.877	NC
ENSG00000232112.3	TMA7	9.79	16.21	12.61	12.88	15.95	91.64	1.27	0.36	3.51	0.0004	0.0017	NC
ENSG00000164054.15	SHISA5	50.19	46.51	291.95	286.65	272.11	702.34	-1.23	0.13	-9.83	0	0	NC
ENSG00000114268.12	PFKFB4	4.08	6.34	45.29	40.4	50.68	96.64	-1.81	0.35	-5.24	0	0	NC
ENSG00000010256.11	UQCRC1	12.65	14.8	141.22	134.19	154	295.09	-2.07	0.22	-9.57	0	0	Down
ENSG00000213672.8	NCKIPSD	4.9	5.64	36.19	34.51	38.52	78.33	-1.61	0.53	-3.05	0.0023	0.0071	NC
ENSG00000068745.15	IP6K2	8.98	11.28	41.69	42.32	42.65	123.32	-0.73	0.22	-3.29	0.001	0.0035	NC
ENSG00000114302.16	PRKAR2A	16.32	15.15	70.51	79.33	67.67	193.04	-0.9	0.21	-4.39	0	0.0001	NC
ENSG00000178537.10	SLC25A20	7.34	2.11	82.48	67.2	82.27	146.48	-2.72	0.53	-5.17	0	0	NC
ENSG00000177479.19	ARIH2	11.42	11.28	100.99	113.68	103.19	228.54	-1.9	0.22	-8.78	0	0	NC
ENSG00000178057.15	NDUFAF3	42.03	32.77	44.89	33.74	42.97	247.14	1.15	0.2	5.72	0	0	NC
ENSG00000178035.12	IMPDH2	11.42	18.32	59.87	59.78	39.9	166.84	-0.44	0.39	-1.13	0.257	0.39	NC
ENSG00000198218.11	QRICH1	51.41	31.01	138.7	128.88	132	428.07	-0.38	0.17	-2.31	0.0208	0.0485	NC
ENSG00000172053.18	QARS	57.94	48.62	184.77	180.92	232.7	579.1	-0.62	0.18	-3.44	0.0006	0.0021	NC
ENSG00000172046.19	USP19	5.3	4.93	114.06	105.68	113.94	194.34	-3.17	0.32	-9.84	0	0	Down
ENSG00000185909.15	KLHDC8B	10.61	80.69	94.47	88.77	77.91	388.91	0.48	0.89	0.54	0.588	0.744	NC
ENSG00000188315.8	C3orf62	6.94	8.81	38.44	42.49	35.02	99.46	-0.98	0.3	-3.31	0.0009	0.0033	NC
ENSG00000114316.13	USP4	88.54	42.99	128.77	138.01	137.29	534.36	0.22	0.21	1.03	0.304	0.446	NC
ENSG00000233276.5	GPX1	346.4	416.82	327.38	341.96	368.4	2510.37	1.45	0.22	6.47	0	0	NC
ENSG00000067560.12	RHOA	462.28	346.35	838.79	867.2	850.4	3401.36	0.22	0.05	4.58	0	0	NC
ENSG00000145022.4	TCTA	13.46	7.05	48.73	45.88	44.95	120.37	-0.94	0.28	-3.35	0.0008	0.0029	NC
ENSG00000173402.11	DAG1	8.16	3.52	43.35	38.26	32.23	87.24	-1.45	0.34	-4.28	0	0.0001	NC
ENSG00000164062.13	APEH	11.42	16.21	112.5	97.15	113.71	234.15	-1.72	0.41	-4.2	0	0.0001	NC
ENSG00000173531.15	MST1	12.24	0.35	6.67	5.96	5.58	39.16	1.23	1.08	1.14	0.253	0.384	NC
ENSG00000176095.12	IP6K1	8.98	9.16	59.96	56.32	59.05	136.38	-1.38	0.23	-5.99	0	0	NC
ENSG00000182179.13	UBA7	27.74	16.21	203.06	157.82	183.57	390.47	-1.79	0.21	-8.33	0	0	NC
ENSG00000004534.15	RBM6	60.39	25.37	196.1	129.02	132.11	460.27	-0.52	0.38	-1.38	0.167	0.271	NC
ENSG00000003756.17	RBM5	35.9	19.73	124.12	123.38	127.35	331.18	-0.92	0.24	-3.89	0.0001	0.0004	NC
ENSG00000114353.17	GNAI2	152.6	137.06	877.41	775.57	927.3	2110.93	-1.24	0.14	-8.98	0	0	NC
ENSG00000068001.14	HYAL2	10.61	1.41	30	24.42	27.08	67.89	-1.08	0.67	-1.61	0.108	0.189	NC
ENSG00000114383.10	TUSC2	8.16	2.82	32.44	29.33	35.18	73.16	-1.39	0.43	-3.23	0.0012	0.0042	NC
ENSG00000068028.17	RASSF1	2.45	10.57	82.97	75.18	72.3	159.73	-2.05	0.65	-3.15	0.0016	0.0053	NC
ENSG00000004838.14	ZMYND10	0	16.91	4.83	3.48	2.56	51.03	2.59	1.55	1.67	0.0953	0.17	NC
ENSG00000114388.14	NPRL2	17.95	9.87	26.04	25	25.47	102.38	0.35	0.28	1.26	0.208	0.327	NC
ENSG00000114737.15	CISH	9.79	2.11	177.54	142.49	181.59	283.06	-3.83	0.68	-5.61	0	0	NC
ENSG00000114738.11	MAPKAPK3	53.86	33.12	250.42	188.76	220.07	552.25	-1.1	0.2	-5.43	0	0	NC
ENSG00000145050.18	MANF	4.9	8.46	52.44	49.35	39.94	108.92	-1.48	0.42	-3.49	0.0005	0.0018	NC
ENSG00000259956.2	RBM15B	34.27	17.97	63.77	63.98	67.56	219.64	-0.12	0.25	-0.48	0.628	0.772	NC
ENSG00000145041.15	DCAF1	11.02	13.39	73.17	71.62	63.05	169.2	-1.2	0.24	-5	0	0	NC
ENSG00000164080.13	RAD54L2	14.69	9.87	42.75	34.25	34.08	123.16	-0.29	0.26	-1.13	0.257	0.39	NC
ENSG00000114779.19	ABHD14B	27.74	7.05	72.37	61.46	79.89	191.12	-0.88	0.58	-1.52	0.128	0.218	NC
ENSG00000162244.12	RPL29	87.31	59.19	165.26	146.48	187.63	644	0.13	0.19	0.67	0.503	0.666	NC
ENSG00000164086.10	DUSP7	11.42	1.41	36.29	34.82	31.89	90.05	-1.02	0.76	-1.35	0.178	0.286	NC
ENSG00000023330.15	ALAS1	32.23	84.91	529.96	521.8	677.66	1218.11	-1.92	0.54	-3.58	0.0003	0.0013	NC
ENSG00000247596.9	TWF2	26.11	9.51	91.77	83.77	84.91	216.11	-1.11	0.33	-3.4	0.0007	0.0025	NC
ENSG00000164088.18	PPM1M	29.38	8.46	175.64	169.42	177.25	361.04	-2.01	0.57	-3.56	0.0004	0.0015	NC
ENSG00000164091.12	WDR82	53.04	33.12	165.92	170.69	170.25	479.15	-0.69	0.11	-6.08	0	0	NC
ENSG00000114841.17	DNAH1	24.07	11.28	54.69	60.4	54.29	170.1	-0.44	0.22	-1.98	0.048	0.0961	NC
ENSG00000163930.10	BAP1	26.93	11.28	97.29	83.41	97.49	232.31	-1.08	0.29	-3.68	0.0002	0.0009	NC
ENSG00000010318.21	PHF7	1.63	6.34	7.84	8.72	7.94	34.54	0.35	0.6	0.59	0.557	0.72	NC
ENSG00000010322.16	NISCH	8.16	14.8	78.96	81.81	79.29	182.59	-1.5	0.39	-3.8	0.0001	0.0006	NC
ENSG00000010327.10	STAB1	73.85	0.7	3.86	10.28	3.65	178.22	3.78	1.48	2.55	0.0108	0.0281	NC
ENSG00000168268.11	NT5DC2	5.71	3.52	1.08	1.37	0.82	23.97	3.34	0.45	7.45	0	0	Up
ENSG00000168273.8	SMIM4	15.5	8.1	6.99	8.81	8.31	77.33	1.87	0.29	6.51	0	0	NC
ENSG00000163939.18	PBRM1	169.73	77.52	162.45	169.13	144.38	842.11	0.86	0.25	3.4	0.0007	0.0025	NC
ENSG00000163938.17	GNL3	48.96	16.91	59.64	62.02	53.99	250.61	0.39	0.36	1.08	0.28	0.417	NC
ENSG00000016864.18	GLT8D1	13.06	13.39	49.56	46.79	51.88	147.34	-0.59	0.21	-2.83	0.0047	0.0134	NC
ENSG00000114902.14	SPCS1	41.62	40.17	84.22	78.01	80.31	332.65	0.31	0.18	1.77	0.0767	0.142	NC
ENSG00000114904.13	NEK4	29.38	21.14	26.65	28.37	26.41	164.14	1.17	0.17	7.09	0	0	NC
ENSG00000163935.14	SFMBT1	15.5	1.41	22.28	22.09	19.48	69.29	-0.26	0.86	-0.31	0.76	0.86	NC
ENSG00000163933.10	RFT1	8.16	4.23	29.01	28.44	29.14	70.69	-0.98	0.31	-3.19	0.0014	0.0047	NC
ENSG00000163932.15	PRKCD	35.09	39.11	346.63	306.85	319.05	701.15	-1.8	0.21	-8.56	0	0	NC
ENSG00000163931.16	TKT	60.39	84.56	755.04	718.36	999.78	1676.61	-2.15	0.31	-6.87	0	0	Down
ENSG00000272886.6	DCP1A	44.88	28.19	48.55	42.27	49.52	245.81	0.88	0.19	4.61	0	0	NC
ENSG00000016391.11	CHDH	0.82	19.03	90.83	138.01	80.81	223.72	-1.78	1.22	-1.46	0.145	0.242	NC
ENSG00000056736.10	IL17RB	7.34	10.22	49.38	133.35	30.43	157.01	-1.66	0.62	-2.68	0.0074	0.0204	NC
ENSG00000113812.14	ACTR8	12.65	7.75	44.94	45.83	43.85	119.92	-0.86	0.22	-3.99	0.0001	0.0003	NC
ENSG00000113811.11	SELENOK	35.09	47.21	46.38	51.56	46.88	290.35	1.1	0.25	4.41	0	0.0001	NC
ENSG00000180376.17	CCDC66	22.03	21.85	22.89	29.52	21.3	161.87	1.21	0.26	4.64	0	0	NC
ENSG00000163946.13	TASOR	60.39	56.73	143.2	146.22	170.85	518.21	-0.16	0.23	-0.69	0.49	0.653	NC
ENSG00000163947.11	ARHGEF3	147.29	63.42	103.04	110	123.59	663.02	1.07	0.29	3.66	0.0003	0.001	NC
ENSG00000163666.10	HESX1	5.71	5.64	1.74	1.87	1.85	33.46	2.95	0.32	9.21	0	0	Up
ENSG00000157500.12	APPL1	44.07	40.52	121.09	152.13	132.22	423.91	-0.38	0.17	-2.31	0.021	0.0489	NC
ENSG00000174844.14	DNAH12	13.06	23.25	4.5	2.96	0.73	99.06	4.06	0.69	5.91	0	0	NC
ENSG00000174840.9	PDE12	30.19	13.04	54.17	57.66	53.19	190.97	-0.1	0.24	-0.43	0.666	0.798	NC
ENSG00000168374.11	ARF4	81.6	50.74	160.47	174.42	164.77	582.88	-0.08	0.16	-0.5	0.615	0.763	NC
ENSG00000174839.13	DENND6A	14.69	4.58	31.66	35.33	29.33	102.25	-0.42	0.42	-0.99	0.323	0.469	NC
ENSG00000163681.15	SLMAP	56.71	37.35	54.84	60.12	57.04	321.48	0.99	0.13	7.76	0	0	NC
ENSG00000136068.14	FLNB	33.46	14.09	33.46	38.52	19.84	151.26	0.73	0.63	1.16	0.246	0.375	NC
ENSG00000163684.11	RPP14	13.87	4.93	14.24	18.23	15.27	76.45	0.58	0.42	1.37	0.17	0.275	NC
ENSG00000168297.16	PXK	21.22	23.96	46.5	59.2	45.33	209.16	0.26	0.29	0.88	0.377	0.53	NC
ENSG00000168291.13	PDHB	13.46	13.39	50.24	47.86	51.24	140.7	-0.61	0.22	-2.71	0.0068	0.0188	NC
ENSG00000163689.20	C3orf67	15.5	11.28	1.54	0.41	0.51	66.99	5.27	0.6	8.76	0	0	Up
ENSG00000189283.10	FHIT	6.53	3.52	5.96	6.36	7.07	39.49	0.95	0.37	2.58	0.01	0.0263	NC
ENSG00000226360.5	RPL10AP6	5.71	11.28	0.3	0.27	0.43	48.82	6.08	0.57	10.76	0	0	Up
ENSG00000114405.10	C3orf14	10.61	7.05	16.34	11.94	15.7	62.22	0.49	0.34	1.44	0.15	0.248	NC
ENSG00000188817.8	SNTN	34.68	23.96	4.35	2.9	1.18	146.41	4.61	0.47	9.71	0	0	Up
ENSG00000163634.12	THOC7	23.66	33.12	38.17	39.6	40.09	203.36	0.82	0.28	2.91	0.0036	0.0108	NC
ENSG00000163636.10	PSMD6	78.34	21.14	79.06	80.87	72.39	341.04	0.47	0.48	0.98	0.328	0.474	NC
ENSG00000163376.11	KBTBD8	2.45	6.34	33.1	35.23	23.02	74.43	-1.32	0.56	-2.35	0.0188	0.0451	NC
ENSG00000172340.14	SUCLG2	39.99	20.44	98.09	107.26	110.94	317.22	-0.53	0.18	-2.94	0.0032	0.0098	NC
ENSG00000163378.14	EOGT	14.69	18.32	83.43	78.01	79.84	214.55	-0.95	0.2	-4.83	0	0	NC
ENSG00000144747.17	TMF1	65.69	27.48	73.08	82.77	73.94	328.16	0.4	0.55	0.73	0.466	0.627	NC
ENSG00000144744.17	UBA3	53.86	15.15	78.77	86.05	87.45	288.7	-0.14	0.44	-0.31	0.757	0.858	NC
ENSG00000144746.7	ARL6IP5	55.08	68	411.87	362.86	436.15	960.92	-1.36	0.26	-5.31	0	0	NC
ENSG00000114541.15	FRMD4B	50.59	33.83	57.05	69.29	38.48	295.62	0.89	0.32	2.77	0.0056	0.0158	NC
ENSG00000187098.15	MITF	84.87	57.08	135.63	148.47	133.87	587.01	0.32	0.11	2.83	0.0046	0.0134	NC
ENSG00000114861.20	FOXP1	54.67	22.55	30.11	30.29	27.3	228.7	1.61	0.28	5.82	0	0	NC
ENSG00000163412.13	EIF4E3	22.85	17.62	6.11	14.29	9.75	102.27	2.11	0.52	4.04	0.0001	0.0003	NC
ENSG00000163421.9	PROK2	23.66	0	0.81	2.48	0.45	52.73	4.3	1.65	2.62	0.0089	0.0238	NC
ENSG00000163602.10	RYBP	9.79	1.41	2.13	3.08	2.73	30.28	2.26	0.64	3.53	0.0004	0.0016	NC
ENSG00000144736.14	SHQ1	13.06	5.64	24.13	24.31	21.82	80.59	-0.07	0.25	-0.29	0.775	0.869	NC
ENSG00000163605.15	PPP4R2	47.33	28.19	68.61	77.27	72	291.87	0.3	0.17	1.77	0.0763	0.142	NC
ENSG00000244026.6	FAM86DP	22.03	6.34	8.36	4.95	5.02	71.19	2.32	0.52	4.44	0	0	NC
ENSG00000227124.11	ZNF717	0.82	7.05	9.19	12.01	10.56	36.54	-0.1	0.87	-0.11	0.909	0.95	NC
ENSG00000169855.20	ROBO1	3.26	11.28	3.54	2.5	1.63	42.62	2.87	0.67	4.25	0	0.0001	NC
ENSG00000206538.9	VGLL3	1.63	28.19	78.8	16.69	34.88	159.32	0	1.16	0	0.998	0.999	NC
ENSG00000083937.9	CHMP2B	37.54	28.19	97.46	115.52	95.24	317.61	-0.38	0.18	-2.15	0.0319	0.0692	NC
ENSG00000163320.11	CGGBP1	62.83	45.1	231.13	261.24	246.47	650.37	-0.92	0.16	-5.89	0	0	NC
ENSG00000175105.7	ZNF654	53.45	30.3	42.33	48.06	44.84	278.6	1.16	0.16	7.36	0	0	NC
ENSG00000179021.10	C3orf38	34.27	21.85	39.89	49.12	43.21	207.51	0.62	0.2	3.15	0.0016	0.0053	NC
ENSG00000184500.15	PROS1	6.53	9.51	185.14	160.63	196.26	332.13	-3.05	0.38	-8.01	0	0	Down
ENSG00000169379.16	ARL13B	4.08	5.64	18.05	20.95	17.05	55.26	-0.61	0.33	-1.84	0.0662	0.126	NC
ENSG00000178750.3	STX19	8.16	0.7	0	0.03	0.09	14.39	7.4	1.96	3.78	0.0002	0.0007	NC
ENSG00000178694.10	NSUN3	20.4	7.75	30.02	33.72	30.02	114.68	0.07	0.28	0.26	0.794	0.882	NC
ENSG00000269028.3	MTRNR2L12	552.85	746.62	0.24	0.58	0.45	3901.61	12.12	0.48	24.99	0	0	Up
ENSG00000113966.10	ARL6	14.69	11.28	7.5	9.85	8.23	87.52	1.98	0.35	5.74	0	0	NC
ENSG00000080200.10	CRYBG3	17.95	33.47	61.01	65.5	60.88	229.33	0.03	0.38	0.09	0.931	0.962	NC
ENSG00000170854.18	RIOX2	10.61	7.4	32.93	30.7	28.22	91.68	-0.48	0.26	-1.84	0.0655	0.125	NC
ENSG00000080822.17	CLDND1	7.75	14.8	50.54	62.95	57.32	153.7	-0.92	0.39	-2.39	0.0168	0.041	NC
ENSG00000064225.12	ST3GAL6	25.7	14.8	86.86	80.29	84.53	218.16	-0.91	0.34	-2.69	0.007	0.0194	NC
ENSG00000057019.16	DCBLD2	8.98	3.52	9.75	13.81	9.73	50.48	0.47	0.41	1.15	0.252	0.383	NC
ENSG00000184220.12	CMSS1	8.16	11.63	15.65	14.39	15.48	72.74	0.69	0.28	2.5	0.0124	0.0317	NC
ENSG00000168386.18	FILIP1L	9.79	11.28	24.96	31.7	45.23	105.89	-0.4	0.38	-1.04	0.298	0.439	NC
ENSG00000036054.13	TBC1D23	46.92	26.78	63.28	73.97	64.47	311.85	0.54	0.36	1.5	0.133	0.224	NC
ENSG00000114021.12	NIT2	15.91	14.45	66.02	66.09	68.01	179.06	-0.84	0.18	-4.65	0	0	NC
ENSG00000154174.8	TOMM70	14.69	28.89	132.55	112.5	125.02	311.69	-1.12	0.4	-2.82	0.0048	0.0138	NC
ENSG00000181458.10	TMEM45A	10.61	0.7	0.2	0.24	0.45	26.38	5.4	1.01	5.35	0	0	NC
ENSG00000114354.14	TFG	68.14	32.42	92.86	97.53	91.95	396.06	0.35	0.33	1.05	0.294	0.433	NC
ENSG00000154175.17	ABI3BP	0.82	11.63	3.1	1.11	1.87	40.7	3.14	1.16	2.71	0.0068	0.0187	NC
ENSG00000138468.16	SENP7	22.03	9.16	21.61	22.89	24.87	107.51	0.64	0.3	2.14	0.032	0.0694	NC
ENSG00000174173.7	TRMT10C	9.79	8.46	27.94	27.5	26.35	89.31	-0.27	0.36	-0.75	0.451	0.612	NC
ENSG00000081154.12	PCNP	38.35	41.58	112.91	142.88	124.1	409.78	-0.33	0.19	-1.72	0.0862	0.157	NC
ENSG00000242299.1	AC073861.1	17.54	17.97	1.81	1.47	1.82	104.22	4.77	0.3	15.97	0	0	Up
ENSG00000066422.5	ZBTB11	40.8	25.02	61.35	71	66.25	279.51	0.3	0.18	1.68	0.0933	0.167	NC
ENSG00000114391.13	RPL24	258.68	293.15	158.17	166.22	201.61	1761.14	2.02	0.22	9.05	0	0	Up
ENSG00000182504.11	CEP97	4.08	13.39	15.02	16.64	12.31	75.07	0.74	0.6	1.23	0.218	0.34	NC
[truncated: 7,611 more rows]
