# Supplementary material for: Underlying Mechanisms and Candidate Drugs for COVID-19 Based on the Connectivity Map Database
Source: Front Genet. 2020 Oct 27;11:558557. doi: 10.3389/fgene.2020.558557 (PMC7652993; doi:10.3389/fgene.2020.558557)
Supplement: Supplementary file 2 [file Table_2.XLSX]

## Sheet: COEXPRESSION_matrix
gene	GENE_SYMBOL	correlation	pvalue
ACE2	A1BG	-0.863567	0.0592405
ACE2	A1BG-AS1	0.563442	0.322613
ACE2	A1CF	-0.696227	0.19156
ACE2	A2LD1	-0.805989	0.0995436
ACE2	A2M	-0.238527	0.699204
ACE2	A2ML1	-0.904734	0.0347885
ACE2	A4GALT	0.734196	0.157781
ACE2	A4GNT	-0.922059	0.0258132
ACE2	AAA1	-0.730675	0.160833
ACE2	AAAS	0.878374	0.0499793
ACE2	AACS	0.912621	0.0305963
ACE2	AACSP1	0.767769	0.129561
ACE2	AADAC	0.69614	0.19164
ACE2	AADACL2	-0.725622	0.165243
ACE2	AADACL3	0.640316	0.244496
ACE2	AADACL4	0.227701	0.712607
ACE2	AADAT	0.8418	0.0737156
ACE2	AAGAB	-0.291548	0.634118
ACE2	AAK1	-0.980576	0.00324011
ACE2	AAMP	0.782193	0.117956
ACE2	AANAT	-0.481124	0.411945
ACE2	AARS	0.794665	0.108188
ACE2	AARS2	0.944585	0.0155287
ACE2	AARSD1	0.802682	0.102045
ACE2	AASDH	0.815637	0.0923534
ACE2	AASDHPPT	-0.626466	0.258142
ACE2	AASS	0.804511	0.100659
ACE2	AATF	0.821842	0.0878175
ACE2	AATK	-0.724143	0.16654
ACE2	AATK-AS1	-0.730675	0.160833
ACE2	ABAT	0.598394	0.286394
ACE2	ABCA1	0.767285	0.129956
ACE2	ABCA10	0.769822	0.12789
ACE2	ABCA11P	0.773849	0.124629
ACE2	ABCA12	-0.354409	0.558385
ACE2	ABCA13	-0.74993	0.144353
ACE2	ABCA17P	-0.750128	0.144185
ACE2	ABCA2	-0.86144	0.0606112
ACE2	ABCA3	0.818617	0.0901663
ACE2	ABCA4	-0.914515	0.0296154
ACE2	ABCA5	0.624326	0.260268
ACE2	ABCA6	-0.956699	0.0107458
ACE2	ABCA7	0.838191	0.0762087
ACE2	ABCA8	0.810392	0.0962419
ACE2	ABCA9	0.594706	0.290162
ACE2	ABCB1	0.792863	0.109583
ACE2	ABCB10	0.819002	0.0898848
ACE2	ABCB11	0.45172	0.445059
ACE2	ABCB4	-0.0662931	0.915655
ACE2	ABCB5	-0.74065	0.15223
ACE2	ABCB6	0.269248	0.661371
ACE2	ABCB7	0.202328	0.744157
ACE2	ABCB8	-0.730675	0.160833
ACE2	ABCB9	0.632858	0.251818
ACE2	ABCC1	0.43272	0.466757
ACE2	ABCC10	-0.85851	0.062515
ACE2	ABCC11	-0.730675	0.160833
ACE2	ABCC12	-0.220583	0.72144
ACE2	ABCC13	-0.764031	0.132622
ACE2	ABCC2	-0.730675	0.160833
ACE2	ABCC3	0.902389	0.0360675
ACE2	ABCC4	-0.660739	0.224747
ACE2	ABCC5	-0.83947	0.0753221
ACE2	ABCC6	0.867934	0.056458
ACE2	ABCC6P1	0.611472	0.273135
ACE2	ABCC8	0.768954	0.128595
ACE2	ABCC9	0.847709	0.0696896
ACE2	ABCD1	-0.764482	0.132251
ACE2	ABCD2	-0.730675	0.160833
ACE2	ABCD3	0.829939	0.0820051
ACE2	ABCD4	-0.8993	0.037775
ACE2	ABCE1	0.821728	0.0879002
ACE2	ABCF1	0.86235	0.0600233
ACE2	ABCF2	0.818003	0.0906156
ACE2	ABCF3	0.822459	0.0873706
ACE2	ABCG1	-0.401678	0.502674
ACE2	ABCG2	-0.799477	0.104488
ACE2	ABCG4	-0.199007	0.748299
ACE2	ABCG5	-0.355411	0.557193
ACE2	ABCG8	-0.894368	0.0405528
ACE2	ABHD1	-0.945956	0.0149588
ACE2	ABHD10	0.343781	0.571066
ACE2	ABHD11	-0.964819	0.00787946
ACE2	ABHD11-AS1	-0.422019	0.479074
ACE2	ABHD12	0.864118	0.0588869
ACE2	ABHD12B	-0.730675	0.160833
ACE2	ABHD13	-0.443451	0.454475
ACE2	ABHD14A	0.710186	0.178924
ACE2	ABHD14B	0.70564	0.183012
ACE2	ABHD15	0.914553	0.029596
ACE2	ABHD16A	0.72635	0.164605
ACE2	ABHD16B	-0.730675	0.160833
ACE2	ABHD2	0.827612	0.083663
ACE2	ABHD3	0.844899	0.0715951
ACE2	ABHD4	-0.778331	0.121031
ACE2	ABHD5	-0.47747	0.416028
ACE2	ABHD6	-0.703832	0.184646
ACE2	ABHD8	-0.928418	0.0227415
ACE2	ABI1	0.519976	0.369125
ACE2	ABI2	0.845396	0.0712571
ACE2	ABI3	0.0465319	0.940775
ACE2	ABI3BP	0.844956	0.0715565
ACE2	ABL1	0.81436	0.0932961
ACE2	ABL2	0.845126	0.0714408
ACE2	ABLIM1	0.821169	0.0883063
ACE2	ABLIM2	-0.630628	0.25402
ACE2	ABLIM3	0.757224	0.138248
ACE2	ABO	-0.861896	0.0603165
ACE2	ABP1	-0.795224	0.107756
ACE2	ABR	0.818281	0.0904119
ACE2	ABRA	-0.715139	0.1745
ACE2	ABT1	-0.711967	0.17733
ACE2	ABTB1	0.785782	0.115118
ACE2	ABTB2	0.89092	0.0425317
ACE2	ACAA1	0.801302	0.103095
ACE2	ACAA2	0.773519	0.124896
ACE2	ACACA	-0.777542	0.121662
ACE2	ACACB	0.827333	0.0838622
ACE2	ACAD10	0.392476	0.513427
ACE2	ACAD11	0.734907	0.157166
ACE2	ACAD8	0.833116	0.079758
ACE2	ACAD9	0.829502	0.0823158
ACE2	ACADL	0.85226	0.0666368
ACE2	ACADM	0.805098	0.100216
ACE2	ACADS	-0.853891	0.0655531
ACE2	ACADSB	0.894664	0.0403846
ACE2	ACADVL	0.817739	0.0908095
ACE2	ACAN	-0.805477	0.0999297
ACE2	ACAP1	-0.0544295	0.930732
ACE2	ACAP2	0.840815	0.0743933
ACE2	ACAP3	-0.375326	0.53359
ACE2	ACAT1	0.89341	0.0410998
ACE2	ACAT2	0.819265	0.0896927
ACE2	ACBD3	0.892015	0.0419001
ACE2	ACBD4	0.755999	0.139268
ACE2	ACBD5	0.660332	0.225136
ACE2	ACBD6	0.821718	0.0879074
ACE2	ACBD7	-0.567082	0.31879
ACE2	ACCN1	0.863213	0.0594682
ACE2	ACCN2	0.647361	0.237632
ACE2	ACCN3	-0.69591	0.19185
ACE2	ACCN4	-0.126475	0.839397
ACE2	ACCN5	-0.730675	0.160833
ACE2	ACCS	0.792936	0.109526
ACE2	ACCSL	-0.730675	0.160833
ACE2	ACD	-0.0516491	0.934268
ACE2	ACE	-0.933494	0.0203818
ACE2	ACER1	0.797368	0.106104
ACE2	ACER2	0.97355	0.00514341
ACE2	ACER3	0.589414	0.295592
ACE2	ACHE	-0.439275	0.459246
ACE2	ACIN1	-0.632058	0.252608
ACE2	ACLY	0.387662	0.519071
ACE2	ACMSD	-0.730675	0.160833
ACE2	ACN9	0.629408	0.255226
ACE2	ACO1	0.813849	0.0936737
ACE2	ACO2	-0.216772	0.726174
ACE2	ACOT1	-0.692241	0.195213
ACE2	ACOT11	0.707345	0.181476
ACE2	ACOT12	-0.914621	0.0295612
ACE2	ACOT13	-0.573697	0.311872
ACE2	ACOT4	-0.448314	0.448933
ACE2	ACOT6	-0.902076	0.0362394
ACE2	ACOT7	0.832423	0.0802462
ACE2	ACOT8	0.606322	0.278337
ACE2	ACOT9	0.892435	0.0416586
ACE2	ACOX1	-0.945171	0.0152845
ACE2	ACOX2	0.63497	0.249739
ACE2	ACOX3	0.725642	0.165225
ACE2	ACOXL	0.887607	0.0444615
ACE2	ACP1	-0.932854	0.0206746
ACE2	ACP2	0.847428	0.069879
ACE2	ACP5	-0.65475	0.230491
ACE2	ACP6	0.746426	0.147313
ACE2	ACPL2	0.949559	0.0134958
ACE2	ACPP	0.500082	0.390911
ACE2	ACPT	-0.942595	0.0163677
ACE2	ACR	-0.906606	0.0337781
ACE2	ACRBP	-0.995798	0.00032678
ACE2	ACRC	-0.844601	0.0717983
ACE2	ACRV1	-0.730675	0.160833
ACE2	ACSBG1	-0.730675	0.160833
ACE2	ACSBG2	0.879408	0.0493509
ACE2	ACSF2	0.818206	0.090467
ACE2	ACSF3	0.663042	0.222549
ACE2	ACSL1	0.849178	0.0686992
ACE2	ACSL3	0.979294	0.00356547
ACE2	ACSL4	0.90697	0.0335826
ACE2	ACSL5	0.103934	0.867906
ACE2	ACSL6	0.909517	0.0322255
ACE2	ACSM1	-0.527996	0.360428
ACE2	ACSM2A	-0.818708	0.0901
ACE2	ACSM2B	0.304088	0.618876
ACE2	ACSM3	0.616541	0.268041
ACE2	ACSM4	-0.730675	0.160833
ACE2	ACSM5	-0.724454	0.166267
ACE2	ACSS1	0.808464	0.0976837
ACE2	ACSS2	0.805356	0.100021
ACE2	ACSS3	0.847964	0.0695176
ACE2	ACTA1	0.565684	0.320257
ACE2	ACTA2	0.735038	0.157053
ACE2	ACTB	0.861969	0.0602695
ACE2	ACTBL2	0.874534	0.0523328
ACE2	ACTC1	0.273363	0.656329
ACE2	ACTG1	0.804623	0.100574
ACE2	ACTG2	-0.935868	0.0193073
ACE2	ACTL6A	0.93099	0.0215353
ACE2	ACTL6B	-0.512662	0.3771
ACE2	ACTL7A	-0.226458	0.714149
ACE2	ACTL7B	0.419467	0.482023
ACE2	ACTL8	0.682137	0.204558
ACE2	ACTL9	-0.730675	0.160833
ACE2	ACTN1	0.799401	0.104546
ACE2	ACTN2	0.833866	0.0792301
ACE2	ACTN3	0.349507	0.564227
ACE2	ACTN4	-0.303841	0.619176
ACE2	ACTR10	-0.691639	0.195766
ACE2	ACTR1A	0.714379	0.175177
ACE2	ACTR1B	0.79024	0.111624
ACE2	ACTR2	0.808559	0.0976125
ACE2	ACTR3	0.959528	0.00971421
ACE2	ACTR3B	0.911529	0.0311662
ACE2	ACTR3BP2	0.27751	0.651252
ACE2	ACTR3BP5	0.822347	0.0874518
ACE2	ACTR3C	0.68301	0.203746
ACE2	ACTR5	0.545196	0.341948
ACE2	ACTR6	0.547103	0.339915
ACE2	ACTR8	0.884183	0.0464834
ACE2	ACTRT1	-0.159415	0.797889
ACE2	ACTRT2	-0.832554	0.0801541
ACE2	ACVR1	0.887113	0.0447511
ACE2	ACVR1B	-0.730675	0.160833
ACE2	ACVR1C	0.75812	0.137503
ACE2	ACVR2A	0.802479	0.1022
ACE2	ACVR2B	-0.62064	0.26394
ACE2	ACVRL1	-0.741374	0.151611
ACE2	ACY1	0.368025	0.54222
ACE2	ACY3	-0.730675	0.160833
ACE2	ACYP1	0.841816	0.0737046
ACE2	ACYP2	-0.690694	0.196636
ACE2	ADA	0.0248698	0.968338
ACE2	ADAD1	0.0046921	0.994026
ACE2	ADAD2	0.324932	0.593683
ACE2	ADAL	-0.593943	0.290944
ACE2	ADAM10	0.635156	0.249556
ACE2	ADAM11	-0.823861	0.0863566
ACE2	ADAM12	-0.800208	0.103929
ACE2	ADAM15	-0.742563	0.150597
ACE2	ADAM17	-0.645659	0.239285
ACE2	ADAM18	-0.730675	0.160833
ACE2	ADAM19	0.979763	0.00344539
ACE2	ADAM2	-0.728745	0.162513
ACE2	ADAM20	0.530543	0.357676
ACE2	ADAM21	-0.485288	0.407303
ACE2	ADAM22	0.835315	0.0782137
ACE2	ADAM23	0.898299	0.0383341
ACE2	ADAM28	0.81141	0.0954834
ACE2	ADAM29	-0.671148	0.214861
ACE2	ADAM30	-0.730675	0.160833
ACE2	ADAM32	0.789018	0.112578
ACE2	ADAM33	-0.921975	0.0258544
ACE2	ADAM3A	-0.730675	0.160833
ACE2	ADAM5P	-0.730675	0.160833
ACE2	ADAM6	-0.727509	0.163592
ACE2	ADAM7	-0.718729	0.171313
ACE2	ADAM8	0.966527	0.00731435
ACE2	ADAM9	-0.726238	0.164703
ACE2	ADAMDEC1	-0.762343	0.13401
ACE2	ADAMTS1	0.851712	0.0670022
ACE2	ADAMTS10	0.612828	0.27177
ACE2	ADAMTS12	-0.730675	0.160833
ACE2	ADAMTS13	0.568126	0.317696
ACE2	ADAMTS14	-0.343845	0.57099
ACE2	ADAMTS15	-0.788599	0.112907
ACE2	ADAMTS16	-0.346205	0.568169
ACE2	ADAMTS17	0.785922	0.115008
ACE2	ADAMTS18	-0.724064	0.166609
ACE2	ADAMTS19	0.446739	0.450726
ACE2	ADAMTS2	0.967991	0.00684151
ACE2	ADAMTS20	-0.730675	0.160833
ACE2	ADAMTS3	0.79513	0.107829
ACE2	ADAMTS4	0.846859	0.0702646
ACE2	ADAMTS5	-0.633658	0.25103
ACE2	ADAMTS6	0.780664	0.11917
ACE2	ADAMTS7	0.896035	0.0396072
ACE2	ADAMTS8	-0.8857	0.0455841
ACE2	ADAMTS9	0.876061	0.0513927
ACE2	ADAMTSL1	0.826338	0.0845748
ACE2	ADAMTSL2	-0.855841	0.0642651
ACE2	ADAMTSL3	0.837465	0.0767135
ACE2	ADAMTSL4	-0.851781	0.0669564
ACE2	ADAMTSL5	-0.852901	0.0662105
ACE2	ADAP1	0.89545	0.0399381
ACE2	ADAP2	-0.699225	0.188825
ACE2	ADAR	-0.679141	0.207353
ACE2	ADARB1	0.79777	0.105796
ACE2	ADARB2	0.795391	0.107627
ACE2	ADARB2-AS1	0.115011	0.853886
ACE2	ADAT1	0.797339	0.106127
ACE2	ADAT2	-0.504746	0.385778
ACE2	ADAT3	-0.709975	0.179113
ACE2	ADC	0.77518	0.123558
ACE2	ADCK1	0.336649	0.579605
ACE2	ADCK2	0.682565	0.204161
ACE2	ADCK3	0.762406	0.133958
ACE2	ADCK4	0.385535	0.521569
ACE2	ADCK5	0.849124	0.068736
ACE2	ADCY1	0.774653	0.123982
ACE2	ADCY10	-0.968003	0.00683774
ACE2	ADCY2	-0.740574	0.152296
ACE2	ADCY3	0.835984	0.077746
ACE2	ADCY4	-0.816593	0.0916504
ACE2	ADCY5	-0.727758	0.163375
ACE2	ADCY6	0.837786	0.0764903
ACE2	ADCY7	0.812284	0.0948338
ACE2	ADCY8	0.66134	0.224174
ACE2	ADCY9	0.42801	0.47217
ACE2	ADCYAP1	-0.666221	0.219525
ACE2	ADCYAP1R1	0.702081	0.186231
ACE2	ADD1	0.370478	0.539317
ACE2	ADD2	-0.730675	0.160833
ACE2	ADD3	0.93468	0.0198428
ACE2	ADH1A	0.81915	0.0897767
ACE2	ADH1B	-0.860692	0.0610956
ACE2	ADH1C	0.370519	0.539268
ACE2	ADH4	-0.546266	0.340806
ACE2	ADH5	0.873065	0.0532425
ACE2	ADH6	-0.957469	0.0104618
ACE2	ADH7	-0.730675	0.160833
ACE2	ADHFE1	0.843847	0.0723129
ACE2	ADI1	0.843899	0.0722777
ACE2	ADIG	-0.730675	0.160833
ACE2	ADIPOQ	-0.033548	0.957293
ACE2	ADIPOR1	0.763805	0.132807
ACE2	ADIPOR2	0.827972	0.083406
ACE2	ADK	0.832496	0.0801948
ACE2	ADM	0.848391	0.0692294
ACE2	ADM2	-0.883828	0.0466949
ACE2	ADNP	0.860623	0.0611398
ACE2	ADNP2	0.779734	0.119911
ACE2	ADO	0.918407	0.0276329
ACE2	ADORA1	-0.722417	0.168057
ACE2	ADORA2A	-0.739685	0.153056
ACE2	ADORA2B	-0.798756	0.105039
ACE2	ADORA3	-0.28954	0.636564
ACE2	ADPGK	0.769586	0.128082
ACE2	ADPRH	0.602925	0.281782
ACE2	ADPRHL1	0.834929	0.0784842
ACE2	ADPRHL2	-0.470958	0.423327
ACE2	ADRA1A	0.916993	0.0283481
ACE2	ADRA1B	0.60057	0.284177
ACE2	ADRA1D	-0.195211	0.753038
ACE2	ADRA2A	-0.784317	0.116274
ACE2	ADRA2B	-0.891962	0.0419307
ACE2	ADRA2C	0.7191	0.170985
ACE2	ADRB1	-0.120512	0.846932
ACE2	ADRB2	-0.651287	0.233831
ACE2	ADRB3	0.386761	0.520129
ACE2	ADRBK1	-0.786993	0.114166
ACE2	ADRBK2	-0.799283	0.104636
ACE2	ADRM1	0.739198	0.153474
ACE2	ADSL	0.815319	0.0925884
ACE2	ADSS	0.835908	0.0777989
ACE2	ADSSL1	0.393444	0.512293
ACE2	AEBP1	0.797564	0.105954
ACE2	AEBP2	-0.780827	0.11904
ACE2	AEN	0.819658	0.0894058
ACE2	AES	0.720111	0.170091
ACE2	AFAP1	0.751239	0.143251
ACE2	AFAP1-AS1	-0.0749592	0.904648
ACE2	AFAP1L1	0.867868	0.0564999
ACE2	AFAP1L2	0.831784	0.0806979
ACE2	AFF1	0.850864	0.0675685
ACE2	AFF2	0.844782	0.0716753
ACE2	AFF3	0.885946	0.0454387
ACE2	AFF4	0.854272	0.065301
ACE2	AFG3L1P	0.823926	0.0863099
ACE2	AFG3L2	0.821662	0.0879484
ACE2	AFM	-0.730675	0.160833
ACE2	AFMID	0.804111	0.100962
ACE2	AFP	-0.744089	0.149297
ACE2	AFTPH	-0.678721	0.207746
ACE2	AGA	0.470957	0.423329
ACE2	AGAP1	0.812458	0.0947042
ACE2	AGAP11	0.727998	0.163165
ACE2	AGAP2	-0.786514	0.114542
ACE2	AGAP3	-0.929924	0.0220328
ACE2	AGAP7	0.870571	0.054798
ACE2	AGBL1	-0.719163	0.170929
ACE2	AGBL2	-0.618268	0.266311
ACE2	AGBL3	-0.707501	0.181336
ACE2	AGBL4	0.995573	0.000353413
ACE2	AGBL5	0.0275955	0.964869
ACE2	AGER	0.698155	0.1898
ACE2	AGFG1	-0.957196	0.0105622
ACE2	AGFG2	-0.812323	0.0948046
ACE2	AGGF1	-0.786381	0.114647
ACE2	AGK	-0.166386	0.789132
ACE2	AGL	-0.620139	0.264441
ACE2	AGMAT	-0.644789	0.240132
ACE2	AGMO	0.603488	0.28121
ACE2	AGPAT1	0.483407	0.409399
ACE2	AGPAT2	0.720138	0.170068
ACE2	AGPAT3	-0.525277	0.36337
ACE2	AGPAT4	-0.800681	0.103568
ACE2	AGPAT4-IT1	0.260023	0.672698
ACE2	AGPAT5	-0.706378	0.182346
ACE2	AGPAT6	0.796876	0.106483
ACE2	AGPAT9	0.789002	0.112591
ACE2	AGPHD1	0.836734	0.0772228
ACE2	AGPS	0.824176	0.0861298
ACE2	AGR2	0.909501	0.0322338
ACE2	AGR3	-0.555755	0.330725
ACE2	AGRN	0.387655	0.519079
ACE2	AGRP	-0.6917	0.19571
ACE2	AGSK1	-0.929809	0.0220866
ACE2	AGT	-0.79292	0.109539
ACE2	AGTPBP1	0.908646	0.0326876
ACE2	AGTR1	0.878115	0.0501369
ACE2	AGTR2	-0.730675	0.160833
ACE2	AGTRAP	0.41513	0.48704
ACE2	AGXT	0.863833	0.05907
ACE2	AGXT2	-0.680832	0.205775
ACE2	AGXT2L1	-0.708562	0.180381
ACE2	AGXT2L2	0.748935	0.145192
ACE2	AHCTF1	0.784908	0.115808
ACE2	AHCY	0.677967	0.208452
ACE2	AHCYL1	0.828013	0.0833762
ACE2	AHCYL2	-0.400517	0.504029
ACE2	AHDC1	0.56173	0.324415
ACE2	AHI1	0.834107	0.0790608
ACE2	AHNAK	-0.869691	0.0553499
ACE2	AHNAK2	0.797843	0.10574
ACE2	AHR	-0.780433	0.119354
ACE2	AHRR	-0.630706	0.253943
ACE2	AHSA1	0.846036	0.0708221
ACE2	AHSA2	0.799452	0.104507
ACE2	AHSG	0.400672	0.503847
ACE2	AHSP	-0.371659	0.537921
ACE2	AICDA	-0.522716	0.366147
ACE2	AIDA	-0.939487	0.017706
ACE2	AIF1	-0.673042	0.213075
ACE2	AIF1L	0.687952	0.199165
ACE2	AIFM1	0.179574	0.772594
ACE2	AIFM2	-0.380936	0.526977
ACE2	AIFM3	0.275124	0.654173
ACE2	AIG1	-0.90221	0.0361657
ACE2	AIM1	0.939971	0.0174953
ACE2	AIM1L	-0.701022	0.187192
ACE2	AIM2	0.842453	0.0732671
ACE2	AIMP1	0.890492	0.0427798
ACE2	AIMP2	0.858317	0.0626408
ACE2	AIP	0.815773	0.0922538
ACE2	AIPL1	-0.976919	0.00419479
ACE2	AIRE	-0.849089	0.0687596
ACE2	AJAP1	0.590522	0.294453
ACE2	AJUBA	0.77009	0.127672
ACE2	AK1	0.802753	0.101992
ACE2	AK2	0.982932	0.00266983
ACE2	AK3	0.797486	0.106014
ACE2	AK4	0.749667	0.144574
ACE2	AK5	-0.730675	0.160833
ACE2	AK7	-0.744128	0.149263
ACE2	AK8	-0.566362	0.319545
ACE2	AKAP1	-0.591471	0.293479
ACE2	AKAP10	0.861886	0.0603228
ACE2	AKAP11	0.864052	0.0589292
ACE2	AKAP12	0.904228	0.0350635
ACE2	AKAP13	0.787968	0.113401
ACE2	AKAP14	-0.954549	0.0115521
ACE2	AKAP17A	0.864263	0.0587945
ACE2	AKAP2	0.795548	0.107506
ACE2	AKAP3	-0.471931	0.422235
ACE2	AKAP4	-0.864481	0.0586547
ACE2	AKAP5	0.78389	0.116611
ACE2	AKAP6	-0.728608	0.162633
ACE2	AKAP7	0.794558	0.108271
ACE2	AKAP8	0.0135822	0.982707
ACE2	AKAP8L	0.802846	0.101921
ACE2	AKAP9	0.85798	0.0628611
ACE2	AKD1	0.75242	0.14226
ACE2	AKIP1	0.850935	0.0675214
ACE2	AKIRIN1	0.944025	0.0157632
ACE2	AKIRIN2	-0.805014	0.100279
ACE2	AKIRIN2-AS1	0.926481	0.0236639
ACE2	AKNA	0.819012	0.0898778
ACE2	AKNAD1	-0.585131	0.300007
ACE2	AKR1A1	0.798758	0.105039
ACE2	AKR1B1	0.854484	0.0651607
ACE2	AKR1B10	-0.730675	0.160833
ACE2	AKR1B15	0.410549	0.492353
ACE2	AKR1C1	0.869642	0.0553811
ACE2	AKR1C3	0.490688	0.401302
ACE2	AKR1C4	0.870564	0.0548026
ACE2	AKR1CL1	-0.730675	0.160833
ACE2	AKR1D1	-0.730675	0.160833
ACE2	AKR1E2	0.337224	0.578916
ACE2	AKR7A2	0.272511	0.657372
ACE2	AKR7A2P1	0.772282	0.125895
ACE2	AKR7A3	0.795977	0.107175
ACE2	AKR7L	0.838761	0.0758137
ACE2	AKT1	-0.669813	0.216122
ACE2	AKT1S1	-0.798661	0.105112
ACE2	AKT2	-0.810328	0.0962897
ACE2	AKT3	0.321083	0.598322
ACE2	AKTIP	0.840108	0.0748811
ACE2	ALAD	0.8357	0.0779445
ACE2	ALAS1	0.855142	0.0647258
ACE2	ALAS2	0.883904	0.0466499
ACE2	ALB	0.794591	0.108245
ACE2	ALCAM	0.83191	0.0806085
ACE2	ALDH16A1	0.747096	0.146746
ACE2	ALDH18A1	0.847108	0.070096
ACE2	ALDH1A1	0.817183	0.0912166
ACE2	ALDH1A2	0.617876	0.266704
ACE2	ALDH1A3	0.88171	0.0479616
ACE2	ALDH1B1	0.615993	0.268591
ACE2	ALDH1L1	0.0750157	0.904577
ACE2	ALDH1L2	-0.723566	0.167047
ACE2	ALDH2	0.794069	0.108648
ACE2	ALDH3A1	0.751937	0.142665
ACE2	ALDH3A2	0.948365	0.0139753
ACE2	ALDH3B1	0.82303	0.086957
ACE2	ALDH3B2	0.746414	0.147323
ACE2	ALDH4A1	0.862923	0.0596546
ACE2	ALDH5A1	0.817462	0.0910119
ACE2	ALDH6A1	0.884372	0.046371
ACE2	ALDH7A1	-0.939229	0.0178187
ACE2	ALDH8A1	-0.0791242	0.899361
ACE2	ALDH9A1	0.734508	0.157511
ACE2	ALDOA	0.844195	0.0720751
ACE2	ALDOAP2	0.792061	0.110206
ACE2	ALDOB	0.566266	0.319646
ACE2	ALDOC	0.0037923	0.995172
ACE2	ALG1	0.961609	0.00897758
ACE2	ALG10	0.636645	0.248093
ACE2	ALG10B	0.895679	0.0398083
ACE2	ALG11	0.751196	0.143287
ACE2	ALG12	-0.227268	0.713144
ACE2	ALG13	0.947081	0.0144969
ACE2	ALG14	-0.716275	0.17349
ACE2	ALG1L	0.921511	0.0260835
ACE2	ALG1L2	-0.818429	0.0903041
ACE2	ALG2	0.930381	0.0218189
ACE2	ALG3	-0.545809	0.341294
ACE2	ALG5	-0.66339	0.222217
ACE2	ALG6	-0.633049	0.251631
ACE2	ALG8	-0.802204	0.102409
ACE2	ALG9	0.679692	0.206839
ACE2	ALK	-0.842665	0.0731219
ACE2	ALKBH1	0.611767	0.272838
ACE2	ALKBH2	-0.453077	0.443518
ACE2	ALKBH3	0.855842	0.0642643
ACE2	ALKBH4	0.827849	0.0834937
ACE2	ALKBH5	-0.68755	0.199537
ACE2	ALKBH6	-0.518867	0.370331
ACE2	ALKBH7	0.803625	0.10133
ACE2	ALKBH8	0.823866	0.0863534
ACE2	ALLC	-0.351747	0.561557
ACE2	ALMS1	0.594491	0.290383
ACE2	ALMS1P	0.834883	0.0785166
ACE2	ALOX12	-0.730675	0.160833
ACE2	ALOX12B	0.804142	0.100939
ACE2	ALOX12P2	-0.0954357	0.878672
ACE2	ALOX15	-0.726797	0.164214
ACE2	ALOX15B	-0.413345	0.489109
ACE2	ALOX5	-0.730675	0.160833
ACE2	ALOX5AP	-0.697866	0.190064
ACE2	ALOXE3	-0.734738	0.157313
ACE2	ALPI	-0.829561	0.0822735
ACE2	ALPK1	-0.834182	0.0790081
ACE2	ALPK2	-0.720826	0.169459
ACE2	ALPK3	-0.561517	0.324639
ACE2	ALPL	-0.717155	0.172708
ACE2	ALPP	0.577222	0.308202
ACE2	ALPPL2	-0.477638	0.41584
ACE2	ALS2	0.90045	0.0371368
ACE2	ALS2CL	0.972481	0.00545724
ACE2	ALS2CR11	0.697005	0.190849
ACE2	ALS2CR12	-0.10381	0.868063
ACE2	ALS2CR8	-0.76461	0.132146
ACE2	ALX1	-0.637241	0.247508
ACE2	ALX3	0.596389	0.288441
ACE2	ALX4	-0.90763	0.0332293
ACE2	AMACR	0.900945	0.036863
ACE2	AMBN	0.752121	0.142511
ACE2	AMBP	0.515641	0.373847
ACE2	AMBRA1	0.753363	0.141469
ACE2	AMD1	0.975111	0.00469584
ACE2	AMDHD1	0.0825085	0.895066
ACE2	AMDHD2	0.367936	0.542325
ACE2	AMELX	-0.730675	0.160833
ACE2	AMELY	-0.905779	0.0342233
ACE2	AMFR	0.778305	0.121051
ACE2	AMH	0.508984	0.381126
ACE2	AMHR2	-0.724952	0.16583
ACE2	AMICA1	-0.88649	0.0451181
ACE2	AMIGO1	-0.109399	0.860988
ACE2	AMIGO2	0.831547	0.0808655
ACE2	AMIGO3	0.996061	0.000296607
ACE2	AMMECR1	0.846393	0.07058
ACE2	AMMECR1L	-0.323645	0.595234
ACE2	AMN	-0.659891	0.225558
ACE2	AMN1	0.774958	0.123736
ACE2	AMOT	0.830051	0.0819256
ACE2	AMOTL1	0.636633	0.248105
ACE2	AMOTL2	-0.990683	0.00107809
ACE2	AMPD1	-0.635691	0.24903
ACE2	AMPD2	0.452235	0.444475
ACE2	AMPD3	0.959245	0.0098159
ACE2	AMPH	0.469766	0.424668
ACE2	AMT	0.803313	0.101566
ACE2	AMTN	-0.74067	0.152213
ACE2	AMY1C	0.817147	0.0912432
ACE2	AMZ1	0.838147	0.0762396
ACE2	AMZ2	0.923399	0.0251555
ACE2	AMZ2P1	0.668976	0.216913
ACE2	ANAPC1	0.846529	0.0704875
ACE2	ANAPC10	-0.210172	0.734384
ACE2	ANAPC11	0.739669	0.15307
ACE2	ANAPC13	0.61732	0.26726
ACE2	ANAPC16	-0.739514	0.153203
ACE2	ANAPC2	0.745196	0.148356
ACE2	ANAPC4	0.612521	0.272079
ACE2	ANAPC5	0.749996	0.144297
ACE2	ANAPC7	0.767216	0.130012
ACE2	ANG	-0.682226	0.204476
ACE2	ANGEL1	0.757718	0.137837
ACE2	ANGEL2	0.895344	0.0399986
ACE2	ANGPT1	-0.313722	0.607209
ACE2	ANGPT2	0.0223414	0.971556
ACE2	ANGPT4	-0.456403	0.439747
ACE2	ANGPTL1	-0.725514	0.165338
ACE2	ANGPTL2	-0.087921	0.8882
ACE2	ANGPTL3	-0.730675	0.160833
ACE2	ANGPTL4	-0.470253	0.424119
ACE2	ANGPTL5	-0.701758	0.186524
ACE2	ANGPTL6	-0.593343	0.291559
ACE2	ANGPTL7	0.744589	0.148871
ACE2	ANK1	-0.706121	0.182579
ACE2	ANK2	0.727805	0.163333
ACE2	ANK3	0.862157	0.0601477
ACE2	ANKAR	-0.8565	0.0638314
ACE2	ANKDD1A	-0.577718	0.307686
ACE2	ANKDD1B	0.0172583	0.978027
ACE2	ANKFN1	0.0356456	0.954624
ACE2	ANKFY1	-0.733601	0.158295
ACE2	ANKH	-0.653392	0.231799
ACE2	ANKHD1	0.955761	0.0110952
ACE2	ANKHD1-EIF4EBP3	0.825609	0.0850983
ACE2	ANKIB1	0.8372	0.0768982
ACE2	ANKK1	0.588767	0.296258
ACE2	ANKLE1	-0.730675	0.160833
ACE2	ANKLE2	0.837877	0.0764268
ACE2	ANKMY1	-0.898882	0.0380083
ACE2	ANKMY2	0.856807	0.0636298
ACE2	ANKRA2	0.864496	0.0586453
ACE2	ANKRD1	0.844388	0.0719439
ACE2	ANKRD10	0.885339	0.0457979
ACE2	ANKRD11	0.820227	0.0889913
ACE2	ANKRD12	0.873224	0.0531438
ACE2	ANKRD13A	0.861173	0.0607837
ACE2	ANKRD13B	-0.785679	0.115199
ACE2	ANKRD13C	-0.477274	0.416248
ACE2	ANKRD13D	0.703324	0.185105
ACE2	ANKRD16	-0.850645	0.067715
ACE2	ANKRD17	0.783086	0.117247
ACE2	ANKRD18A	-0.166841	0.788561
ACE2	ANKRD18B	0.84741	0.0698918
ACE2	ANKRD19P	-0.874497	0.0523561
ACE2	ANKRD2	0.27515	0.65414
ACE2	ANKRD20A1	0.68922	0.197995
ACE2	ANKRD20A2	0.803299	0.101577
ACE2	ANKRD20A4	0.0186252	0.976287
ACE2	ANKRD20A5P	-0.853603	0.0657442
ACE2	ANKRD20A8P	-0.112022	0.857668
ACE2	ANKRD20A9P	0.784821	0.115876
ACE2	ANKRD22	0.779008	0.12049
ACE2	ANKRD23	-0.801309	0.10309
ACE2	ANKRD24	-0.839311	0.0754322
ACE2	ANKRD26	0.962239	0.00875841
ACE2	ANKRD26P1	0.767585	0.129712
ACE2	ANKRD26P3	0.0209144	0.973373
ACE2	ANKRD27	0.836063	0.0776913
ACE2	ANKRD28	-0.0731821	0.906905
ACE2	ANKRD29	0.81651	0.0917115
ACE2	ANKRD30A	-0.730675	0.160833
ACE2	ANKRD30B	-0.730675	0.160833
ACE2	ANKRD30BL	-0.596712	0.288111
ACE2	ANKRD30BP2	0.499667	0.391369
ACE2	ANKRD31	0.481649	0.411359
ACE2	ANKRD32	0.802869	0.101904
ACE2	ANKRD33	0.87796	0.0502314
ACE2	ANKRD33B	-0.912651	0.0305804
ACE2	ANKRD34A	-0.788532	0.112959
ACE2	ANKRD34B	-0.718599	0.171429
ACE2	ANKRD34C	-0.730675	0.160833
ACE2	ANKRD35	0.491046	0.400905
ACE2	ANKRD36	0.84054	0.0745832
ACE2	ANKRD36B	0.815045	0.0927903
ACE2	ANKRD36BP1	-0.649349	0.235704
ACE2	ANKRD36BP2	0.783822	0.116665
ACE2	ANKRD37	-0.617047	0.267534
ACE2	ANKRD39	-0.933306	0.0204678
ACE2	ANKRD40	-0.760219	0.135763
ACE2	ANKRD42	0.84894	0.0688597
ACE2	ANKRD43	-0.740618	0.152258
ACE2	ANKRD44	0.783506	0.116915
ACE2	ANKRD45	0.642173	0.242681
ACE2	ANKRD46	-0.818725	0.0900873
ACE2	ANKRD49	-0.506086	0.384305
ACE2	ANKRD5	0.619491	0.265088
ACE2	ANKRD50	0.768358	0.129081
ACE2	ANKRD52	-0.40242	0.501809
ACE2	ANKRD53	-0.667842	0.217987
ACE2	ANKRD54	0.810494	0.0961657
ACE2	ANKRD55	-0.721533	0.168836
ACE2	ANKRD56	-0.877941	0.0502429
ACE2	ANKRD57	-0.773564	0.124859
ACE2	ANKRD58	-0.700448	0.187713
ACE2	ANKRD6	0.822671	0.0872165
ACE2	ANKRD60	-0.730675	0.160833
ACE2	ANKRD62	-0.730675	0.160833
ACE2	ANKRD62P1-PARP4P3	-0.730675	0.160833
ACE2	ANKRD63	-0.133053	0.831093
ACE2	ANKRD65	0.813102	0.094227
ACE2	ANKRD7	-0.661288	0.224223
ACE2	ANKRD9	0.8911	0.042428
ACE2	ANKS1A	0.840668	0.074495
ACE2	ANKS1B	-0.883294	0.0470134
ACE2	ANKS3	0.733701	0.158209
ACE2	ANKS4B	-0.730675	0.160833
ACE2	ANKS6	0.820079	0.0890991
ACE2	ANKUB1	-0.472912	0.421134
ACE2	ANKZF1	0.815939	0.0921312
ACE2	ANLN	0.214271	0.729285
ACE2	ANO1	0.778158	0.121169
ACE2	ANO10	-0.868687	0.0559824
ACE2	ANO2	0.532852	0.355187
ACE2	ANO3	-0.700653	0.187527
ACE2	ANO4	0.377894	0.530561
ACE2	ANO5	0.736126	0.156115
ACE2	ANO6	0.803868	0.101146
ACE2	ANO7	-0.839861	0.0750521
ACE2	ANO8	-0.766177	0.130862
ACE2	ANO9	0.630187	0.254455
ACE2	ANP32A	0.886389	0.0451772
ACE2	ANP32A-IT1	0.765131	0.131718
ACE2	ANP32B	0.823163	0.0868613
ACE2	ANP32C	0.829437	0.0823615
ACE2	ANP32D	0.574435	0.311102
ACE2	ANP32E	0.865243	0.0581679
ACE2	ANPEP	0.892509	0.0416165
ACE2	ANTXR1	0.880149	0.0489023
ACE2	ANTXR2	-0.880044	0.0489658
ACE2	ANTXRL	-0.925521	0.0241253
ACE2	ANXA1	-0.552434	0.334245
ACE2	ANXA10	-0.728526	0.162704
ACE2	ANXA11	0.930299	0.0218574
ACE2	ANXA13	0.426981	0.473354
ACE2	ANXA2	0.87984	0.0490892
ACE2	ANXA2P1	0.891494	0.0422006
ACE2	ANXA2P3	0.841638	0.0738267
ACE2	ANXA3	0.824981	0.0855497
ACE2	ANXA4	0.688922	0.198269
ACE2	ANXA5	0.836907	0.0771022
ACE2	ANXA6	0.700305	0.187843
ACE2	ANXA7	0.867241	0.0568965
ACE2	ANXA8L2	0.435058	0.464074
ACE2	ANXA9	-0.660009	0.225446
ACE2	AOAH	0.863745	0.0591266
ACE2	AOC2	-0.82263	0.0872465
ACE2	AOC3	0.781684	0.118359
ACE2	AOC4	-0.59028	0.294702
ACE2	AOX1	0.874675	0.0522463
ACE2	AOX2P	0.845331	0.0713011
ACE2	AP1AR	0.848244	0.0693284
ACE2	AP1B1	-0.479408	0.413861
ACE2	AP1G1	-0.718688	0.17135
ACE2	AP1G2	-0.993423	0.000639707
ACE2	AP1M1	0.831155	0.0811428
ACE2	AP1M2	0.496201	0.395197
ACE2	AP1S1	0.440853	0.457441
ACE2	AP1S2	0.797849	0.105735
ACE2	AP1S3	0.838673	0.0758747
ACE2	AP2A1	-0.694998	0.192684
ACE2	AP2A2	0.772766	0.125504
ACE2	AP2B1	0.838554	0.0759569
ACE2	AP2M1	0.698653	0.189346
ACE2	AP2S1	0.183119	0.768156
ACE2	AP3B1	-0.743668	0.149655
ACE2	AP3B2	-0.730675	0.160833
ACE2	AP3D1	0.461849	0.433587
ACE2	AP3M1	0.751706	0.142859
ACE2	AP3M2	-0.366056	0.544552
ACE2	AP3S1	-0.646579	0.238391
ACE2	AP3S2	-0.61845	0.266129
ACE2	AP4B1	0.806053	0.0994955
ACE2	AP4E1	-0.645542	0.239399
ACE2	AP4M1	0.798508	0.105229
ACE2	AP4S1	0.869525	0.0554546
ACE2	APAF1	0.780313	0.11945
ACE2	APBA1	-0.819428	0.0895742
ACE2	APBA2	0.728196	0.162992
ACE2	APBA3	-0.0651796	0.91707
ACE2	APBB1	0.941438	0.0168617
ACE2	APBB1IP	0.851573	0.0670946
ACE2	APBB2	0.813953	0.0935965
ACE2	APBB3	0.731472	0.160141
ACE2	APC	0.81574	0.0922777
ACE2	APC2	-0.936394	0.019072
ACE2	APCDD1	0.854796	0.0649544
ACE2	APCDD1L	-0.730675	0.160833
ACE2	APCS	0.900018	0.0373764
ACE2	APEH	0.782772	0.117496
ACE2	APEX1	0.799925	0.104145
ACE2	APEX2	-0.57417	0.311379
ACE2	APH1A	0.777144	0.121981
ACE2	APH1B	-0.636778	0.247962
ACE2	API5	0.945382	0.0151966
ACE2	APIP	0.843266	0.0727102
ACE2	APITD1	-0.735373	0.156764
ACE2	APLF	-0.730675	0.160833
ACE2	APLN	0.643969	0.24093
ACE2	APLNR	-0.763137	0.133356
ACE2	APLP1	0.217074	0.725799
ACE2	APLP2	0.644438	0.240473
ACE2	APOA1	-0.694439	0.193196
ACE2	APOA1BP	-0.835269	0.0782464
ACE2	APOA2	-0.136685	0.82651
ACE2	APOA4	-0.730675	0.160833
ACE2	APOA5	-0.647439	0.237557
ACE2	APOB	-0.791054	0.110989
ACE2	APOBEC1	-0.730675	0.160833
ACE2	APOBEC2	-0.447568	0.449782
ACE2	APOBEC3A	-0.232419	0.706761
ACE2	APOBEC3B	0.890615	0.0427085
ACE2	APOBEC3C	-0.0361689	0.953958
ACE2	APOBEC3D	-0.730414	0.16106
ACE2	APOBEC3F	0.753141	0.141656
ACE2	APOBEC3G	-0.444565	0.453204
ACE2	APOBEC3H	0.753254	0.141561
ACE2	APOBEC4	-0.730675	0.160833
ACE2	APOBR	0.690294	0.197004
ACE2	APOC1	-0.853556	0.0657752
ACE2	APOC2	-0.569456	0.316302
ACE2	APOC3	-0.730609	0.160891
ACE2	APOC4	-0.723482	0.167121
ACE2	APOD	0.430435	0.469381
ACE2	APOE	-0.815722	0.0922911
ACE2	APOF	-0.859758	0.0617015
ACE2	APOH	0.939482	0.0177082
ACE2	APOL1	-0.392326	0.513603
ACE2	APOL2	-0.837793	0.0764855
ACE2	APOL3	0.76532	0.131564
ACE2	APOL4	0.81583	0.0922116
ACE2	APOL5	0.0909336	0.884379
ACE2	APOL6	0.852827	0.0662596
ACE2	APOLD1	0.849289	0.0686251
ACE2	APOM	0.442726	0.455301
ACE2	APOO	-0.637527	0.247227
ACE2	APOOL	-0.711888	0.1774
ACE2	APOPT1	0.756213	0.13909
ACE2	APP	-0.973145	0.00526165
ACE2	APPBP2	-0.640905	0.243919
ACE2	APPL1	-0.123159	0.843586
ACE2	APPL2	0.684219	0.202623
ACE2	APRT	-0.356178	0.55628
ACE2	APTX	0.854021	0.0654672
ACE2	AQP1	-0.85316	0.0660386
ACE2	AQP10	-0.783315	0.117066
ACE2	AQP11	-0.439563	0.458916
ACE2	AQP12A	-0.730675	0.160833
ACE2	AQP2	-0.243458	0.693109
ACE2	AQP3	-0.799205	0.104696
ACE2	AQP4	0.80789	0.0981136
ACE2	AQP5	0.345627	0.568859
ACE2	AQP6	-0.730675	0.160833
ACE2	AQP7	0.82122	0.0882692
ACE2	AQP7P1	-0.697084	0.190777
ACE2	AQP7P3	-0.570441	0.315273
ACE2	AQP8	0.834955	0.0784663
ACE2	AQP9	-0.591393	0.293559
ACE2	AQPEP	-0.721065	0.169249
ACE2	AQR	-0.580539	0.304757
ACE2	AR	-0.868103	0.056351
ACE2	ARAF	0.883986	0.0466008
ACE2	ARAF2P	-0.119896	0.84771
ACE2	ARAP1	0.847848	0.0695955
ACE2	ARAP2	0.814711	0.0930368
ACE2	ARAP3	0.616623	0.267959
ACE2	ARC	-0.783548	0.116882
ACE2	ARCN1	0.857448	0.0632094
ACE2	AREG	-0.331128	0.586231
ACE2	ARF1	0.832594	0.0801257
ACE2	ARF3	0.715465	0.17421
ACE2	ARF4	-0.607943	0.276697
ACE2	ARF5	-0.786521	0.114537
ACE2	ARF6	0.850076	0.0680962
ACE2	ARFGAP1	0.810956	0.0958212
ACE2	ARFGAP2	0.77014	0.127631
ACE2	ARFGAP3	0.908784	0.0326142
ACE2	ARFGEF1	-0.39049	0.515754
ACE2	ARFGEF2	0.852215	0.066667
ACE2	ARFIP1	0.806515	0.0991474
ACE2	ARFIP2	0.373009	0.536326
ACE2	ARFRP1	0.747049	0.146785
ACE2	ARG1	-0.960046	0.00952915
ACE2	ARG2	-0.370023	0.539855
ACE2	ARGFX	-0.159237	0.798113
ACE2	ARGFXP2	-0.671789	0.214256
ACE2	ARGLU1	0.572299	0.313331
ACE2	ARHGAP1	0.819799	0.0893031
ACE2	ARHGAP10	-0.152356	0.806767
ACE2	ARHGAP11A	-0.726279	0.164667
ACE2	ARHGAP11B	0.0972919	0.87632
ACE2	ARHGAP12	0.794574	0.108258
ACE2	ARHGAP15	0.8865	0.0451118
ACE2	ARHGAP17	0.892734	0.0414871
ACE2	ARHGAP18	-0.480478	0.412666
ACE2	ARHGAP19	-0.963934	0.00817731
ACE2	ARHGAP20	-0.916836	0.0284277
ACE2	ARHGAP21	-0.857173	0.0633896
ACE2	ARHGAP22	0.48853	0.403697
ACE2	ARHGAP23	0.967545	0.00698449
ACE2	ARHGAP24	0.832924	0.0798933
ACE2	ARHGAP25	0.794986	0.10794
ACE2	ARHGAP26	-0.730675	0.160833
ACE2	ARHGAP27	0.945533	0.0151341
ACE2	ARHGAP28	0.735348	0.156786
ACE2	ARHGAP29	-0.706419	0.18231
ACE2	ARHGAP30	-0.589978	0.295013
ACE2	ARHGAP31	0.797617	0.105914
ACE2	ARHGAP32	0.817881	0.090705
ACE2	ARHGAP33	-0.957215	0.0105552
ACE2	ARHGAP35	0.832846	0.0799483
ACE2	ARHGAP36	-0.730675	0.160833
ACE2	ARHGAP39	-0.546675	0.340371
ACE2	ARHGAP4	0.803348	0.10154
ACE2	ARHGAP40	-0.879784	0.0491233
ACE2	ARHGAP42	0.798849	0.104968
ACE2	ARHGAP44	-0.756699	0.138684
ACE2	ARHGAP5	0.856849	0.0636023
ACE2	ARHGAP6	0.807543	0.0983742
ACE2	ARHGAP8	0.300024	0.623809
ACE2	ARHGAP9	0.717181	0.172685
ACE2	ARHGDIA	-0.471639	0.422563
ACE2	ARHGDIB	-0.592778	0.292138
ACE2	ARHGDIG	0.469214	0.425288
ACE2	ARHGEF1	0.925654	0.0240609
ACE2	ARHGEF10	0.8624	0.0599914
ACE2	ARHGEF10L	-0.958556	0.0100649
ACE2	ARHGEF11	0.854227	0.065331
ACE2	ARHGEF12	0.770471	0.127362
ACE2	ARHGEF15	-0.725926	0.164977
ACE2	ARHGEF16	0.441899	0.456246
ACE2	ARHGEF17	-0.764531	0.132211
ACE2	ARHGEF18	0.787666	0.113638
ACE2	ARHGEF19	0.766966	0.130217
ACE2	ARHGEF2	0.747628	0.146295
ACE2	ARHGEF25	-0.730675	0.160833
ACE2	ARHGEF26	0.726448	0.164519
ACE2	ARHGEF3	0.862194	0.0601244
ACE2	ARHGEF33	-0.719469	0.170659
ACE2	ARHGEF35	0.637873	0.246888
ACE2	ARHGEF37	-0.404283	0.499639
ACE2	ARHGEF38	0.809885	0.0966203
ACE2	ARHGEF4	-0.936654	0.018956
ACE2	ARHGEF40	-0.535275	0.352578
ACE2	ARHGEF5	0.89954	0.0376414
ACE2	ARHGEF6	0.873123	0.0532064
ACE2	ARHGEF7	0.822813	0.0871143
ACE2	ARHGEF9	0.645866	0.239084
ACE2	ARID1A	0.710569	0.178581
ACE2	ARID1B	-0.855683	0.0643691
ACE2	ARID2	0.8088	0.0974316
ACE2	ARID3A	-0.120666	0.846737
ACE2	ARID3B	-0.819466	0.0895461
ACE2	ARID3C	0.338217	0.577726
ACE2	ARID4A	0.898134	0.038426
ACE2	ARID4B	0.82507	0.0854858
ACE2	ARID5A	-0.721974	0.168448
ACE2	ARID5B	-0.499333	0.391738
ACE2	ARIH1	-0.666995	0.21879
ACE2	ARIH2	0.794483	0.108328
ACE2	ARL1	-0.889226	0.0435153
ACE2	ARL10	-0.88428	0.0464259
ACE2	ARL11	0.330951	0.586444
ACE2	ARL13A	-0.730675	0.160833
ACE2	ARL13B	0.824899	0.0856089
ACE2	ARL14	0.126011	0.839983
ACE2	ARL15	-0.360115	0.5516
ACE2	ARL16	0.651999	0.233143
ACE2	ARL17A	-0.742672	0.150503
ACE2	ARL17B	-0.519353	0.369802
ACE2	ARL2	0.774996	0.123705
ACE2	ARL2BP	-0.747295	0.146577
ACE2	ARL3	-0.421226	0.47999
ACE2	ARL4A	0.385429	0.521693
ACE2	ARL4C	-0.193264	0.75547
ACE2	ARL4D	0.963353	0.00837493
ACE2	ARL5A	0.936636	0.0189638
ACE2	ARL5B	0.825357	0.0852795
ACE2	ARL5C	-0.505977	0.384425
ACE2	ARL6	-0.593352	0.291549
ACE2	ARL6IP1	0.819403	0.0895924
ACE2	ARL6IP4	0.772264	0.12591
ACE2	ARL6IP5	-0.440732	0.45758
ACE2	ARL6IP6	0.878991	0.0496037
ACE2	ARL8A	0.0288819	0.963231
ACE2	ARL8B	0.808986	0.0972926
ACE2	ARL9	-0.82438	0.0859822
ACE2	ARMC1	0.895485	0.0399183
ACE2	ARMC10	-0.754707	0.140346
ACE2	ARMC2	-0.947286	0.0144131
ACE2	ARMC3	-0.7918	0.110409
ACE2	ARMC4	-0.746212	0.147494
ACE2	ARMC5	-0.880969	0.0484078
ACE2	ARMC6	0.0411181	0.947662
ACE2	ARMC7	0.839436	0.075346
ACE2	ARMC8	0.895093	0.0401409
ACE2	ARMC9	0.800158	0.103968
ACE2	ARMCX1	0.748573	0.145497
ACE2	ARMCX2	0.844571	0.0718185
ACE2	ARMCX3	0.803216	0.10164
ACE2	ARMCX3-AS1	-0.563546	0.322504
ACE2	ARMCX4	0.921509	0.0260845
ACE2	ARMCX5	-0.73187	0.159795
ACE2	ARMCX6	0.913202	0.0302943
ACE2	ARMS2	-0.730675	0.160833
ACE2	ARNT	0.671082	0.214923
ACE2	ARNT2	0.511452	0.378423
ACE2	ARNTL	0.932253	0.020951
ACE2	ARNTL2	-0.675429	0.210831
ACE2	ARPC1A	0.86634	0.0574686
ACE2	ARPC1B	0.908528	0.0327504
ACE2	ARPC2	0.695333	0.192377
ACE2	ARPC3	0.737208	0.155183
ACE2	ARPC4	-0.147038	0.813462
ACE2	ARPC4-TTLL3	0.863505	0.0592804
ACE2	ARPC5	0.698976	0.189052
ACE2	ARPC5L	0.778226	0.121115
ACE2	ARPM1	-0.251232	0.683519
ACE2	ARPP19	-0.672841	0.213264
ACE2	ARPP21	-0.730183	0.161261
ACE2	ARR3	0.0942395	0.880188
ACE2	ARRB1	0.728364	0.162846
ACE2	ARRB2	-0.636346	0.248387
ACE2	ARRDC1	-0.897529	0.0387652
ACE2	ARRDC2	0.801554	0.102903
ACE2	ARRDC3	0.871435	0.0542579
ACE2	ARRDC4	-0.716629	0.173176
ACE2	ARRDC5	-0.730675	0.160833
ACE2	ARSA	-0.798513	0.105226
ACE2	ARSB	0.703374	0.18506
ACE2	ARSD	-0.929008	0.0224633
ACE2	ARSE	0.555788	0.33069
ACE2	ARSF	-0.926775	0.0235231
ACE2	ARSG	-0.799516	0.104458
ACE2	ARSH	-0.224143	0.71702
ACE2	ARSI	0.74746	0.146437
ACE2	ARSJ	-0.557274	0.329117
ACE2	ARSK	0.821783	0.08786
ACE2	ART1	-0.602278	0.282439
ACE2	ART3	0.0843821	0.892689
ACE2	ART4	0.665269	0.22043
ACE2	ART5	0.974166	0.00496514
ACE2	ARTN	0.718188	0.171792
ACE2	ARV1	-0.472173	0.421964
ACE2	ARVCF	0.690331	0.19697
ACE2	ARVP6125	-0.41917	0.482366
ACE2	ARX	0.67629	0.210022
ACE2	AS3MT	0.796922	0.106448
ACE2	ASAH1	-0.732193	0.159515
ACE2	ASAH2	-0.641895	0.242952
ACE2	ASAP1	0.789035	0.112565
ACE2	ASAP1-IT1	-0.0688837	0.912364
ACE2	ASAP2	0.84209	0.0735165
ACE2	ASAP3	0.936553	0.0190007
ACE2	ASB1	0.782939	0.117364
ACE2	ASB10	0.851783	0.0669548
ACE2	ASB11	-0.730675	0.160833
ACE2	ASB12	0.594264	0.290616
ACE2	ASB13	-0.852064	0.0667675
ACE2	ASB14	-0.973854	0.00505525
ACE2	ASB15	-0.515532	0.373966
ACE2	ASB16	0.611842	0.272763
ACE2	ASB17	-0.730675	0.160833
ACE2	ASB18	0.379535	0.528627
ACE2	ASB2	0.767584	0.129712
ACE2	ASB3	0.861166	0.0607885
ACE2	ASB4	-0.730675	0.160833
ACE2	ASB5	-0.730675	0.160833
ACE2	ASB6	-0.741904	0.151159
ACE2	ASB7	0.763536	0.133028
ACE2	ASB8	0.889302	0.043471
ACE2	ASB9	0.998276	8.59406e-05
ACE2	ASCC1	0.571021	0.314666
ACE2	ASCC2	-0.543902	0.34333
ACE2	ASCC3	0.823712	0.0864641
ACE2	ASCL1	-0.88253	0.0474702
ACE2	ASCL2	0.772109	0.126035
ACE2	ASCL3	-0.175374	0.777857
ACE2	ASCL4	0.349734	0.563956
ACE2	ASF1A	0.792013	0.110243
ACE2	ASF1B	-0.738985	0.153657
ACE2	ASGR1	0.247949	0.687566
ACE2	ASGR2	-0.696763	0.19107
ACE2	ASH1L	-0.821449	0.0881028
ACE2	ASH2L	0.817677	0.0908549
ACE2	ASIP	0.697101	0.190762
ACE2	ASL	0.783766	0.116709
ACE2	ASMT	0.169431	0.78531
ACE2	ASMTL	0.797149	0.106273
ACE2	ASMTL-AS1	-0.166785	0.788631
ACE2	ASNA1	0.245164	0.691003
ACE2	ASNS	-0.894364	0.0405553
ACE2	ASNSD1	0.881534	0.0480679
ACE2	ASPA	-0.801312	0.103087
ACE2	ASPDH	-0.449376	0.447724
ACE2	ASPG	0.777868	0.121401
ACE2	ASPH	0.82993	0.0820114
ACE2	ASPHD1	-0.678707	0.207759
ACE2	ASPHD2	0.794735	0.108133
ACE2	ASPM	0.797002	0.106386
ACE2	ASPN	-0.507491	0.382763
ACE2	ASPRV1	0.570676	0.315027
ACE2	ASPSCR1	-0.808357	0.0977634
ACE2	ASRGL1	0.768396	0.12905
ACE2	ASS1	0.897643	0.0387012
ACE2	ASTE1	0.828215	0.0832322
ACE2	ASTL	0.911295	0.0312887
ACE2	ASTN1	-0.784459	0.116162
ACE2	ASTN2	0.828887	0.0827532
ACE2	ASXL1	-0.220524	0.721513
ACE2	ASXL2	0.977173	0.00412574
ACE2	ASXL3	0.788597	0.112908
ACE2	ASZ1	0.755616	0.139587
ACE2	ATAD1	-0.901934	0.0363175
ACE2	ATAD2	-0.751831	0.142754
ACE2	ATAD2B	-0.751021	0.143434
ACE2	ATAD3A	0.590399	0.29458
ACE2	ATAD3B	0.820529	0.0887719
ACE2	ATAD3C	-0.536698	0.351048
ACE2	ATAD5	0.58034	0.304964
ACE2	ATAT1	-0.828728	0.0828662
ACE2	ATCAY	-0.730675	0.160833
ACE2	ATE1	-0.980904	0.00315867
ACE2	ATF1	-0.743977	0.149392
ACE2	ATF2	0.726452	0.164516
ACE2	ATF3	-0.819453	0.0895561
ACE2	ATF4	0.137712	0.825215
ACE2	ATF5	0.772554	0.125675
ACE2	ATF6	-0.484627	0.408039
ACE2	ATF6B	-0.820069	0.0891064
ACE2	ATF7	-0.641163	0.243668
ACE2	ATF7IP	0.78464	0.116019
ACE2	ATF7IP2	-0.555167	0.331347
ACE2	ATG10	-0.718285	0.171707
ACE2	ATG12	-0.894929	0.0402341
ACE2	ATG13	0.756233	0.139072
ACE2	ATG14	0.796251	0.106964
ACE2	ATG16L1	0.804091	0.100977
ACE2	ATG16L2	0.887509	0.0445186
ACE2	ATG2A	0.474846	0.418966
ACE2	ATG2B	0.79523	0.107752
ACE2	ATG3	-0.120046	0.84752
ACE2	ATG4A	0.709402	0.179627
ACE2	ATG4B	0.731864	0.159801
ACE2	ATG4C	-0.927506	0.0231741
ACE2	ATG4D	-0.689223	0.197992
ACE2	ATG5	0.761495	0.134709
ACE2	ATG7	0.805644	0.0998035
ACE2	ATG9A	0.784779	0.115909
ACE2	ATG9B	-0.80652	0.0991436
ACE2	ATHL1	0.716595	0.173206
ACE2	ATIC	0.797121	0.106294
ACE2	ATL1	0.380026	0.528049
ACE2	ATL2	-0.942795	0.0162826
ACE2	ATL3	0.149506	0.810355
ACE2	ATM	0.790844	0.111153
ACE2	ATMIN	0.955193	0.0113086
ACE2	ATN1	-0.642684	0.242183
ACE2	ATOH1	-0.730675	0.160833
ACE2	ATOH7	-0.730675	0.160833
ACE2	ATOH8	0.899596	0.0376107
ACE2	ATOX1	-0.126729	0.839076
ACE2	ATP10A	-0.730675	0.160833
ACE2	ATP10B	-0.730675	0.160833
ACE2	ATP10D	-0.247612	0.687983
ACE2	ATP11A	0.83517	0.0783153
ACE2	ATP11B	0.850498	0.0678139
ACE2	ATP11C	0.949895	0.0133619
ACE2	ATP12A	-0.534235	0.353697
ACE2	ATP13A1	0.201174	0.745596
ACE2	ATP13A2	-0.851688	0.0670181
ACE2	ATP13A3	-0.554637	0.331909
ACE2	ATP13A4	0.714781	0.174818
ACE2	ATP13A5	-0.730675	0.160833
ACE2	ATP1A1	0.900883	0.036897
ACE2	ATP1A1OS	-0.71901	0.171064
ACE2	ATP1A2	-0.960871	0.00923685
ACE2	ATP1A3	0.646484	0.238483
ACE2	ATP1A4	0.827077	0.0840459
ACE2	ATP1B1	-0.662309	0.223248
ACE2	ATP1B2	0.806657	0.0990401
ACE2	ATP1B3	-0.746809	0.146988
ACE2	ATP1B4	-0.568507	0.317296
ACE2	ATP2A1	-0.76267	0.133741
ACE2	ATP2A2	0.885976	0.0454214
ACE2	ATP2A3	0.807589	0.09834
ACE2	ATP2B1	-0.89469	0.0403695
ACE2	ATP2B2	-0.730675	0.160833
ACE2	ATP2B3	-0.819562	0.0894765
ACE2	ATP2B4	0.866465	0.0573893
ACE2	ATP2C1	0.837294	0.0768324
ACE2	ATP2C2	0.805425	0.0999685
ACE2	ATP4A	-0.0140296	0.982138
ACE2	ATP4B	-0.730675	0.160833
ACE2	ATP5A1	0.846907	0.070232
ACE2	ATP5B	0.841081	0.0742102
ACE2	ATP5C1	0.620289	0.264291
ACE2	ATP5D	-0.877982	0.0502177
ACE2	ATP5E	0.815751	0.0922701
ACE2	ATP5F1	0.57604	0.309431
ACE2	ATP5G1	0.172508	0.781451
ACE2	ATP5G2	-0.717065	0.172789
ACE2	ATP5G3	-0.69448	0.193158
ACE2	ATP5H	-0.847151	0.0700667
ACE2	ATP5I	0.0825895	0.894963
ACE2	ATP5J	-0.778865	0.120604
ACE2	ATP5J2	-0.593778	0.291113
ACE2	ATP5L	-0.414142	0.488185
ACE2	ATP5L2	-0.939935	0.0175111
ACE2	ATP5O	-0.885066	0.0459593
ACE2	ATP5S	-0.492755	0.39901
ACE2	ATP5SL	0.913063	0.0303663
ACE2	ATP6	-0.861009	0.0608897
ACE2	ATP6AP1	-0.766978	0.130207
ACE2	ATP6AP1L	0.812267	0.0948465
ACE2	ATP6AP2	-0.035983	0.954195
ACE2	ATP6V0A1	0.853056	0.0661077
ACE2	ATP6V0A4	0.748725	0.145369
ACE2	ATP6V0B	-0.641179	0.243651
ACE2	ATP6V0C	-0.202643	0.743764
ACE2	ATP6V0D1	-0.899055	0.0379119
ACE2	ATP6V0D2	-0.738962	0.153676
ACE2	ATP6V0E1	0.853397	0.065881
ACE2	ATP6V0E2	-0.52361	0.365178
ACE2	ATP6V1A	-0.786027	0.114926
ACE2	ATP6V1B1	-0.730675	0.160833
ACE2	ATP6V1B2	0.904553	0.0348867
ACE2	ATP6V1C1	-0.855237	0.0646632
ACE2	ATP6V1C2	-0.703583	0.18487
ACE2	ATP6V1D	-0.696487	0.191322
ACE2	ATP6V1E1	0.953761	0.0118525
ACE2	ATP6V1E2	0.833744	0.0793159
ACE2	ATP6V1F	-0.797517	0.10599
ACE2	ATP6V1G1	0.899185	0.0378393
ACE2	ATP6V1G2	0.961195	0.00912248
ACE2	ATP6V1G3	-0.730675	0.160833
ACE2	ATP6V1H	0.816964	0.0913776
ACE2	ATP7A	0.910895	0.0314987
ACE2	ATP7B	0.910897	0.0314978
ACE2	ATP8	-0.862724	0.0597824
ACE2	ATP8A1	0.445661	0.451954
ACE2	ATP8A2	-0.789021	0.112576
ACE2	ATP8B1	0.863404	0.059345
ACE2	ATP8B2	0.470107	0.424284
ACE2	ATP8B3	0.850803	0.0676093
ACE2	ATP8B4	-0.707962	0.180921
ACE2	ATP8B5P	0.799193	0.104705
ACE2	ATP9A	-0.783571	0.116864
ACE2	ATP9B	-0.781353	0.118622
ACE2	ATPAF1	-0.730908	0.160631
ACE2	ATPAF1-AS1	-0.801154	0.103208
ACE2	ATPAF2	0.746476	0.147271
ACE2	ATPBD4	-0.912712	0.0305492
ACE2	ATPIF1	0.777456	0.121731
ACE2	ATR	0.91274	0.0305342
ACE2	ATRIP	0.923406	0.0251518
ACE2	ATRN	0.646421	0.238545
ACE2	ATRNL1	-0.730675	0.160833
ACE2	ATRX	0.843846	0.0723139
ACE2	ATXN1	0.802109	0.10248
ACE2	ATXN10	0.855282	0.0646337
ACE2	ATXN1L	-0.725073	0.165724
ACE2	ATXN2	0.857066	0.0634599
ACE2	ATXN2L	0.844352	0.0719682
ACE2	ATXN3	-0.833994	0.0791406
ACE2	ATXN3L	-0.730675	0.160833
ACE2	ATXN7	0.21455	0.728937
ACE2	ATXN7L1	-0.908676	0.0326715
ACE2	ATXN7L2	-0.927324	0.0232608
ACE2	ATXN7L3	0.23314	0.705868
ACE2	ATXN7L3B	-0.61332	0.271275
ACE2	ATXN8	-0.125647	0.840444
ACE2	ATXN8OS	0.276841	0.652071
ACE2	AUH	-0.249559	0.685581
ACE2	AUP1	0.878499	0.049903
ACE2	AURKA	0.271274	0.658888
ACE2	AURKAIP1	0.818257	0.0904298
ACE2	AURKAPS1	0.926969	0.0234304
ACE2	AURKB	-0.222451	0.71912
ACE2	AURKC	-0.72543	0.165411
ACE2	AUTS2	-0.894145	0.0406802
ACE2	AVEN	-0.659838	0.225609
ACE2	AVIL	-0.662363	0.223196
ACE2	AVL9	-0.556892	0.329522
ACE2	AVP	-0.730675	0.160833
ACE2	AVPI1	-0.917674	0.0280027
ACE2	AVPR1A	-0.730675	0.160833
ACE2	AVPR1B	-0.717304	0.172576
ACE2	AVPR2	-0.729254	0.162069
ACE2	AWAT1	0.0946748	0.879637
ACE2	AWAT2	-0.68016	0.206402
ACE2	AXDND1	-0.752871	0.141882
ACE2	AXIN1	0.60521	0.279463
ACE2	AXIN2	0.767035	0.13016
ACE2	AXL	-0.860995	0.0608991
ACE2	AZFP	0.639875	0.244927
ACE2	AZGP1	0.672095	0.213968
ACE2	AZGP1P1	-0.872446	0.0536272
ACE2	AZI1	0.893377	0.0411189
ACE2	AZI2	0.823868	0.0863517
ACE2	AZIN1	0.885488	0.0457094
ACE2	AZU1	-0.718844	0.171212
ACE2	B2M	0.892705	0.0415039
ACE2	B3GALNT1	-0.279149	0.649248
ACE2	B3GALNT2	0.764211	0.132474
ACE2	B3GALT1	-0.615855	0.268729
ACE2	B3GALT2	0.558245	0.328091
ACE2	B3GALT4	-0.113279	0.856078
ACE2	B3GALT5	-0.855084	0.0647643
ACE2	B3GALT6	0.849822	0.0682669
ACE2	B3GALTL	-0.257392	0.675934
ACE2	B3GAT1	0.48497	0.407657
ACE2	B3GAT2	-0.863489	0.0592906
ACE2	B3GAT3	0.42564	0.474899
ACE2	B3GNT1	0.710511	0.178633
ACE2	B3GNT2	0.871728	0.054075
ACE2	B3GNT3	-0.751531	0.143006
ACE2	B3GNT4	-0.730675	0.160833
ACE2	B3GNT5	-0.559822	0.326427
ACE2	B3GNT6	-0.711331	0.177898
ACE2	B3GNT7	-0.836378	0.0774711
ACE2	B3GNT8	0.183966	0.767096
ACE2	B3GNT9	0.147208	0.813248
ACE2	B3GNTL1	0.0484038	0.938394
ACE2	B4GALNT1	0.621965	0.262619
ACE2	B4GALNT2	-0.646217	0.238743
ACE2	B4GALNT3	0.677746	0.208658
ACE2	B4GALNT4	-0.892479	0.0416332
ACE2	B4GALT1	-0.0322639	0.958928
ACE2	B4GALT2	0.792988	0.109486
ACE2	B4GALT3	0.851451	0.0671761
ACE2	B4GALT4	0.714717	0.174875
ACE2	B4GALT5	0.467772	0.42691
ACE2	B4GALT6	-0.721748	0.168646
ACE2	B4GALT7	0.831625	0.08081
ACE2	B7H6	0.916797	0.0284477
ACE2	B9D1	0.634408	0.250292
ACE2	B9D2	-0.552732	0.333928
ACE2	BAALC	0.881847	0.0478797
ACE2	BAAT	-0.329401	0.588307
ACE2	BABAM1	0.802335	0.102309
ACE2	BACE1	0.69155	0.195848
ACE2	BACE2	0.922916	0.0253918
ACE2	BACH1	0.493	0.398739
ACE2	BACH2	0.893903	0.0408184
ACE2	BAD	0.828449	0.0830656
ACE2	BAG1	0.849582	0.068428
ACE2	BAG2	-0.761609	0.134615
ACE2	BAG3	0.838954	0.07568
ACE2	BAG4	0.830838	0.0813674
ACE2	BAG5	0.75783	0.137744
ACE2	BAG6	0.947119	0.0144812
ACE2	BAGE	0.780061	0.11965
ACE2	BAGE4	-0.0767885	0.902326
ACE2	BAHCC1	0.841575	0.0738705
ACE2	BAHD1	0.836872	0.0771265
ACE2	BAI1	0.343182	0.571782
ACE2	BAI2	-0.715979	0.173753
ACE2	BAI3	0.858225	0.0627011
ACE2	BAIAP2	0.820512	0.0887836
ACE2	BAIAP2L1	-0.881776	0.0479222
ACE2	BAIAP2L2	-0.922514	0.0255893
ACE2	BAIAP3	-0.730675	0.160833
ACE2	BAK1	0.796541	0.106741
ACE2	BAMBI	-5.71401e-05	0.999927
ACE2	BANF1	-0.220065	0.722083
ACE2	BANF2	-0.730675	0.160833
ACE2	BANK1	0.859285	0.0620092
ACE2	BANP	0.828647	0.0829243
ACE2	BAP1	0.779368	0.120203
ACE2	BARD1	0.231211	0.708258
ACE2	BARHL1	0.676795	0.209549
ACE2	BARHL2	0.383925	0.523461
ACE2	BARX1	-0.730675	0.160833
ACE2	BARX2	-0.730675	0.160833
ACE2	BASP1	-0.622237	0.262348
ACE2	BASP1P1	-0.940789	0.0171413
ACE2	BATF	0.0595091	0.924275
ACE2	BATF2	-0.395234	0.510199
ACE2	BATF3	-0.517853	0.371436
ACE2	BAX	-0.971952	0.00561489
ACE2	BAZ1A	0.393617	0.512092
ACE2	BAZ1B	-0.880758	0.0485345
ACE2	BAZ2A	0.784591	0.116058
ACE2	BAZ2B	0.850748	0.0676462
ACE2	BBC3	-0.782974	0.117336
ACE2	BBIP1	-0.476129	0.417529
ACE2	BBOX1	-0.206906	0.738452
ACE2	BBS1	-0.811249	0.0956031
ACE2	BBS10	0.763442	0.133105
ACE2	BBS12	-0.502565	0.388177
ACE2	BBS2	0.867894	0.0564831
ACE2	BBS4	0.856584	0.0637766
ACE2	BBS5	-0.836711	0.0772385
ACE2	BBS7	0.7416	0.151418
ACE2	BBS9	0.329982	0.587609
ACE2	BBX	0.836788	0.0771851
ACE2	BCAM	-0.906665	0.0337463
ACE2	BCAN	-0.730675	0.160833
ACE2	BCAP29	-0.725565	0.165293
ACE2	BCAP31	0.216661	0.726313
ACE2	BCAR1	0.799137	0.104748
ACE2	BCAR3	0.977364	0.0040744
ACE2	BCAR4	0.498051	0.393153
ACE2	BCAS1	-0.605809	0.278856
ACE2	BCAS2	0.145147	0.815845
ACE2	BCAS3	0.84083	0.0743831
ACE2	BCAS4	0.858327	0.0626342
ACE2	BCAT1	-0.888844	0.043738
ACE2	BCAT2	0.696097	0.191679
ACE2	BCCIP	0.808716	0.0974945
ACE2	BCDIN3D	0.647348	0.237645
ACE2	BCHE	-0.598375	0.286414
ACE2	BCKDHA	0.787796	0.113536
ACE2	BCKDHB	0.817263	0.0911584
ACE2	BCKDK	0.781564	0.118455
ACE2	BCL10	0.72462	0.166122
ACE2	BCL11A	-0.97814	0.00386717
ACE2	BCL11B	0.973267	0.00522596
ACE2	BCL2	0.783423	0.116981
ACE2	BCL2A1	-0.627787	0.256831
ACE2	BCL2L1	0.720912	0.169384
ACE2	BCL2L10	-0.904587	0.0348682
ACE2	BCL2L11	0.824207	0.086107
ACE2	BCL2L12	0.622406	0.262179
ACE2	BCL2L13	0.775102	0.12362
ACE2	BCL2L14	-0.79786	0.105727
ACE2	BCL2L15	-0.919696	0.0269857
ACE2	BCL2L2	0.851725	0.0669933
ACE2	BCL3	-0.796784	0.106553
ACE2	BCL6	0.723412	0.167182
ACE2	BCL6B	0.768137	0.129261
ACE2	BCL7A	0.235726	0.702667
ACE2	BCL7B	-0.693848	0.193738
ACE2	BCL7C	-0.85745	0.0632081
ACE2	BCL9	0.217065	0.72581
ACE2	BCL9L	0.815088	0.0927584
ACE2	BCLAF1	-0.87767	0.0504079
ACE2	BCMO1	0.120286	0.847218
ACE2	BCO2	-0.685335	0.201587
ACE2	BCOR	-0.86565	0.0579083
ACE2	BCORL1	-0.805243	0.100106
ACE2	BCORP1	-0.730675	0.160833
ACE2	BCR	0.787197	0.114006
ACE2	BCRP2	-0.31869	0.601208
ACE2	BCS1L	0.901732	0.0364288
ACE2	BDH1	0.706839	0.181931
ACE2	BDH2	0.139691	0.82272
ACE2	BDKRB1	-0.227362	0.713028
ACE2	BDKRB2	-0.692535	0.194943
ACE2	BDNF	0.821112	0.0883473
ACE2	BDNF-AS1	-0.838574	0.0759434
ACE2	BDP1	0.800207	0.10393
ACE2	BEAN1	-0.918615	0.0275281
ACE2	BECN1	0.904161	0.0350996
ACE2	BEGAIN	-0.671025	0.214977
ACE2	BEND2	-0.730675	0.160833
ACE2	BEND3	0.822287	0.0874951
ACE2	BEND4	-0.730002	0.161419
ACE2	BEND5	0.824936	0.0855821
ACE2	BEND6	-0.836145	0.0776334
ACE2	BEND7	0.811818	0.0951801
ACE2	BEST1	-0.79895	0.104891
ACE2	BEST2	0.273906	0.655663
ACE2	BEST3	-0.730675	0.160833
ACE2	BEST4	-0.748184	0.145826
ACE2	BET1	0.867728	0.0565882
ACE2	BET1L	0.760232	0.135753
ACE2	BET3L	0.789479	0.112219
ACE2	BEX1	0.534888	0.352994
ACE2	BEX2	0.653296	0.231892
ACE2	BEX4	0.888049	0.0442022
ACE2	BEX5	-0.926369	0.0237174
ACE2	BFAR	0.8559	0.064226
ACE2	BFSP1	0.662583	0.222987
ACE2	BFSP2	0.544888	0.342276
ACE2	BGLAP	-0.679468	0.207048
ACE2	BGN	-0.724563	0.166171
ACE2	BHLHA15	-0.867845	0.0565139
ACE2	BHLHA9	-0.67795	0.208467
ACE2	BHLHB9	-0.34489	0.56974
ACE2	BHLHE22	-0.803976	0.101064
ACE2	BHLHE23	-0.711732	0.17754
ACE2	BHLHE40	0.812049	0.0950082
ACE2	BHLHE41	-0.65489	0.230356
ACE2	BHMT	-0.724835	0.165932
ACE2	BHMT2	0.717002	0.172844
ACE2	BICC1	0.773622	0.124813
ACE2	BICD1	0.498358	0.392814
ACE2	BICD2	0.686376	0.200623
ACE2	BID	-0.735651	0.156524
ACE2	BIK	0.935719	0.0193742
ACE2	BIN1	-0.827613	0.0836624
ACE2	BIN2	0.802683	0.102044
ACE2	BIN3	-0.733752	0.158165
ACE2	BIRC2	0.845053	0.0714907
ACE2	BIRC3	0.451374	0.445453
ACE2	BIRC5	-0.749197	0.14497
ACE2	BIRC6	-0.600081	0.284675
ACE2	BIRC7	0.317395	0.602772
ACE2	BIRC8	-0.729267	0.162058
ACE2	BIVM	0.799872	0.104186
ACE2	BK250D10.8	-0.924535	0.0246023
ACE2	BLACE	0.637639	0.247117
ACE2	BLCAP	0.855421	0.0645419
ACE2	BLID	-0.730675	0.160833
ACE2	BLK	-0.730675	0.160833
ACE2	BLM	-0.78076	0.119094
ACE2	BLMH	0.816948	0.0913896
ACE2	BLNK	0.83275	0.0800158
ACE2	BLOC1S1	-0.868173	0.0563068
ACE2	BLOC1S2	-0.750065	0.144239
ACE2	BLOC1S3	-0.77949	0.120106
ACE2	BLVRA	-0.934377	0.0199801
ACE2	BLVRB	0.202497	0.743946
ACE2	BLZF1	0.862343	0.0600277
ACE2	BMF	0.811776	0.0952112
ACE2	BMI1	0.824762	0.0857072
ACE2	BMP1	-0.730675	0.160833
ACE2	BMP10	0.137301	0.825733
ACE2	BMP15	-0.84082	0.0743899
ACE2	BMP2	-0.669591	0.216332
ACE2	BMP2K	0.840322	0.0747333
ACE2	BMP3	-0.939745	0.0175937
ACE2	BMP4	0.751316	0.143187
ACE2	BMP5	0.212518	0.731464
ACE2	BMP6	0.470467	0.423879
ACE2	BMP7	-0.908772	0.0326205
ACE2	BMP8A	-0.14671	0.813876
ACE2	BMP8B	0.784644	0.116016
ACE2	BMPER	-0.796707	0.106613
ACE2	BMPR1A	-0.873207	0.0531547
ACE2	BMPR1B	-0.730675	0.160833
ACE2	BMPR2	0.817414	0.0910473
ACE2	BMS1	0.929353	0.0223009
ACE2	BMS1P1	0.752529	0.142169
ACE2	BMS1P4	-0.71068	0.178481
ACE2	BMX	0.822421	0.0873975
ACE2	BNC1	0.115727	0.852981
ACE2	BNC2	0.823681	0.0864868
ACE2	BNIP1	0.727143	0.163912
ACE2	BNIP2	0.70907	0.179925
ACE2	BNIP3	-0.598341	0.286448
ACE2	BNIP3L	0.955022	0.0113732
ACE2	BNIPL	0.766676	0.130454
ACE2	BOC	0.735021	0.157068
ACE2	BOD1	0.821013	0.0884199
ACE2	BOD1L	0.946905	0.0145688
ACE2	BOD1P	-0.855902	0.0642251
ACE2	BOK	-0.75332	0.141505
ACE2	BOLA1	0.806075	0.0994786
ACE2	BOLA2B	0.758439	0.137238
ACE2	BOLA3	-0.511288	0.378603
ACE2	BOLL	-0.730675	0.160833
ACE2	BOP1	-0.0894729	0.886232
ACE2	BORA	-0.510839	0.379094
ACE2	BPESC1	-0.730675	0.160833
ACE2	BPGM	0.8817	0.0479676
ACE2	BPHL	0.429749	0.470169
ACE2	BPI	-0.727707	0.163419
ACE2	BPIFA1	-0.465598	0.429358
ACE2	BPIFA2	-0.730675	0.160833
ACE2	BPIFA3	-0.730675	0.160833
ACE2	BPIFA4P	-0.726589	0.164396
ACE2	BPIFB1	0.961386	0.00905554
ACE2	BPIFB2	0.51941	0.369741
ACE2	BPIFB3	-0.719586	0.170555
ACE2	BPIFB4	0.321497	0.597822
ACE2	BPIFB6	-0.730675	0.160833
ACE2	BPIFC	-0.730675	0.160833
ACE2	BPNT1	0.790789	0.111196
ACE2	BPTF	0.827747	0.0835662
ACE2	BPY2B	-0.730675	0.160833
ACE2	BRAF	-0.717857	0.172086
ACE2	BRAP	-0.0897233	0.885914
ACE2	BRAT1	0.76273	0.133691
ACE2	BRCA1	-0.650317	0.234769
ACE2	BRCA2	-0.0578901	0.926333
ACE2	BRCC3	-0.922021	0.0258317
ACE2	BRD1	0.82728	0.0839
ACE2	BRD2	-0.858463	0.0625458
ACE2	BRD3	0.795275	0.107716
ACE2	BRD4	0.973082	0.00527989
ACE2	BRD7	0.882916	0.0472393
ACE2	BRD7P3	0.233131	0.705879
ACE2	BRD8	0.808283	0.0978193
ACE2	BRD9	0.837754	0.0765123
ACE2	BRDT	-0.730675	0.160833
ACE2	BRE	0.933331	0.0204562
ACE2	BREA2	0.796145	0.107045
ACE2	BRF1	-0.918028	0.0278237
ACE2	BRF2	0.848661	0.0690475
ACE2	BRI3	-0.775704	0.123137
ACE2	BRI3BP	0.826209	0.0846676
ACE2	BRIP1	0.767389	0.129871
ACE2	BRIX1	0.906895	0.0336227
ACE2	BRK1	0.935334	0.0195474
ACE2	BRMS1	0.757999	0.137604
ACE2	BRMS1L	0.791562	0.110594
ACE2	BROX	-0.551052	0.335712
ACE2	BRP44	-0.480056	0.413137
ACE2	BRP44L	0.866655	0.0572684
ACE2	BRPF1	0.664532	0.221131
ACE2	BRPF3	0.448208	0.449052
ACE2	BRS3	-0.808593	0.0975864
ACE2	BRSK1	-0.573247	0.312341
ACE2	BRSK2	-0.725024	0.165767
ACE2	BRWD1	0.848285	0.0693004
ACE2	BRWD1-IT2	-0.754586	0.140447
ACE2	BRWD3	-0.726329	0.164624
ACE2	BSCL2	0.806927	0.098837
ACE2	BSDC1	0.801565	0.102894
ACE2	BSG	-0.781174	0.118765
ACE2	BSN	0.512704	0.377054
ACE2	BSND	-0.833734	0.079323
ACE2	BSPH1	-0.722084	0.168351
ACE2	BSPRY	0.79281	0.109624
ACE2	BST1	0.118799	0.849097
ACE2	BST2	0.827434	0.0837904
ACE2	BSX	-0.690994	0.196359
ACE2	BTAF1	0.353286	0.559723
ACE2	BTBD1	-0.695308	0.192401
ACE2	BTBD10	-0.144159	0.817089
ACE2	BTBD11	-0.24417	0.692231
ACE2	BTBD16	-0.0868639	0.889541
ACE2	BTBD17	0.417801	0.483948
ACE2	BTBD18	-0.730675	0.160833
ACE2	BTBD19	-0.836757	0.0772067
ACE2	BTBD2	0.730657	0.160848
ACE2	BTBD3	0.911791	0.0310292
ACE2	BTBD6	0.749334	0.144855
ACE2	BTBD7	0.928874	0.0225264
ACE2	BTBD8	0.816	0.0920863
ACE2	BTBD9	0.824256	0.0860715
ACE2	BTC	-0.261231	0.671213
ACE2	BTD	0.204408	0.741563
ACE2	BTF3	0.889433	0.0433948
ACE2	BTF3L4	0.853319	0.0659328
ACE2	BTF3P11	0.93877	0.0180197
ACE2	BTG1	0.845523	0.0711705
ACE2	BTG2	-0.00265224	0.996623
ACE2	BTG3	-0.679277	0.207226
ACE2	BTG4	-0.730675	0.160833
ACE2	BTK	-0.866434	0.0574091
ACE2	BTLA	-0.375021	0.53395
ACE2	BTN1A1	-0.730675	0.160833
ACE2	BTN2A1	0.798177	0.105484
ACE2	BTN2A2	-0.852826	0.06626
ACE2	BTN2A3P	0.766216	0.13083
ACE2	BTN3A1	0.792434	0.109916
ACE2	BTN3A2	0.846377	0.070591
ACE2	BTNL2	-0.251872	0.68273
ACE2	BTNL3	-0.593047	0.291862
ACE2	BTNL8	-0.433196	0.46621
ACE2	BTNL9	0.726993	0.164043
ACE2	BTRC	0.719056	0.171024
ACE2	BUB1	-0.764686	0.132083
ACE2	BUB1B	-0.0420356	0.946494
ACE2	BUB3	0.900372	0.0371801
ACE2	BUD13	-0.757864	0.137716
ACE2	BUD31	0.929821	0.0220809
ACE2	BUTR1	-0.730675	0.160833
ACE2	BVES	0.345088	0.569503
ACE2	BYSL	0.653347	0.231842
ACE2	BZRAP1	0.59632	0.288511
ACE2	BZW1	0.862358	0.0600186
ACE2	BZW2	-0.690678	0.19665
ACE2	C10orf10	0.821303	0.0882089
ACE2	C10orf105	-0.491353	0.400564
ACE2	C10orf107	-0.488375	0.40387
ACE2	C10orf108	-0.464986	0.430048
ACE2	C10orf11	0.782265	0.117898
ACE2	C10orf111	0.444433	0.453353
ACE2	C10orf112	0.812857	0.0944084
ACE2	C10orf113	0.132493	0.8318
ACE2	C10orf114	-0.357488	0.554722
ACE2	C10orf116	0.784763	0.115922
ACE2	C10orf118	0.786298	0.114712
ACE2	C10orf12	0.793447	0.10913
ACE2	C10orf120	-0.730675	0.160833
ACE2	C10orf122	-0.730675	0.160833
ACE2	C10orf125	0.862824	0.0597181
ACE2	C10orf128	-0.722931	0.167605
ACE2	C10orf129	-0.689453	0.197779
ACE2	C10orf131	-0.963068	0.00847253
ACE2	C10orf136	-0.730675	0.160833
ACE2	C10orf137	0.847539	0.0698046
ACE2	C10orf140	-0.730675	0.160833
ACE2	C10orf2	-0.730675	0.160833
ACE2	C10orf25	0.827954	0.0834187
ACE2	C10orf26	0.201936	0.744645
ACE2	C10orf27	-0.653212	0.231973
ACE2	C10orf28	0.832893	0.0799152
ACE2	C10orf32	-0.716077	0.173666
ACE2	C10orf35	0.650997	0.234111
ACE2	C10orf40	-0.730675	0.160833
ACE2	C10orf46	0.821793	0.0878531
ACE2	C10orf47	0.813168	0.0941779
ACE2	C10orf53	-0.730675	0.160833
ACE2	C10orf54	-0.263309	0.66866
ACE2	C10orf55	0.446648	0.450829
ACE2	C10orf57	-0.840306	0.0747447
ACE2	C10orf58	0.877805	0.0503256
ACE2	C10orf62	-0.603932	0.280759
ACE2	C10orf67	0.749251	0.144925
ACE2	C10orf68	-0.810123	0.0964426
ACE2	C10orf71	-0.730675	0.160833
ACE2	C10orf76	0.620056	0.264524
ACE2	C10orf81	-0.755622	0.139582
ACE2	C10orf82	0.827228	0.0839373
ACE2	C10orf88	-0.761719	0.134525
ACE2	C10orf90	-0.730675	0.160833
ACE2	C10orf91	-0.974402	0.00489744
ACE2	C10orf92	-0.856066	0.0641172
ACE2	C10orf93	-0.721863	0.168546
ACE2	C10orf95	-0.670822	0.215168
ACE2	C10orf96	0.87242	0.0536433
ACE2	C10orf99	-0.730675	0.160833
ACE2	C11orf1	-0.725815	0.165074
ACE2	C11orf10	-0.388611	0.517958
ACE2	C11orf16	-0.777849	0.121416
ACE2	C11orf2	0.795204	0.107771
ACE2	C11orf20	-0.132415	0.831898
ACE2	C11orf21	-0.638758	0.24602
ACE2	C11orf24	-0.29305	0.632289
ACE2	C11orf30	-0.621741	0.262842
ACE2	C11orf31	0.879987	0.0490004
ACE2	C11orf34	0.874647	0.0522634
ACE2	C11orf35	-0.234501	0.704183
ACE2	C11orf36	-0.863449	0.0593167
ACE2	C11orf40	0.917675	0.0280021
ACE2	C11orf41	-0.965432	0.007675
ACE2	C11orf42	0.905027	0.0346295
ACE2	C11orf44	0.263704	0.668174
ACE2	C11orf45	0.590739	0.294231
ACE2	C11orf46	0.335909	0.580493
ACE2	C11orf48	0.809743	0.0967263
ACE2	C11orf49	-0.88173	0.0479497
ACE2	C11orf51	-0.0701552	0.910749
ACE2	C11orf52	0.760227	0.135757
ACE2	C11orf53	-0.552735	0.333925
ACE2	C11orf54	0.908404	0.0328161
ACE2	C11orf57	-0.445144	0.452544
ACE2	C11orf58	0.894851	0.0402783
ACE2	C11orf61	0.816459	0.0917485
ACE2	C11orf63	-0.584108	0.301063
ACE2	C11orf65	-0.661663	0.223865
ACE2	C11orf67	-0.405712	0.497976
ACE2	C11orf68	0.664014	0.221623
ACE2	C11orf70	-0.691085	0.196276
ACE2	C11orf71	-0.841048	0.0742333
ACE2	C11orf73	0.858764	0.0623492
ACE2	C11orf74	0.584349	0.300814
ACE2	C11orf75	0.627767	0.256851
ACE2	C11orf80	-0.725091	0.165708
ACE2	C11orf82	-0.21231	0.731723
ACE2	C11orf83	0.403	0.501133
ACE2	C11orf84	-0.747803	0.146147
ACE2	C11orf85	0.737432	0.154991
ACE2	C11orf86	-0.921629	0.0260251
ACE2	C11orf87	0.896666	0.039251
ACE2	C11orf88	-0.659648	0.225791
ACE2	C11orf9	-0.806437	0.099206
ACE2	C11orf91	-0.855742	0.0643301
ACE2	C11orf92	0.517613	0.371697
ACE2	C11orf93	-0.354044	0.55882
ACE2	C11orf94	-0.731842	0.159819
ACE2	C11orf95	0.80564	0.0998067
ACE2	C11orf96	0.270882	0.659368
ACE2	C12orf10	0.786199	0.114791
ACE2	C12orf11	0.708759	0.180204
ACE2	C12orf12	-0.730675	0.160833
ACE2	C12orf23	0.701268	0.186969
ACE2	C12orf24	-0.725793	0.165093
ACE2	C12orf26	-0.92901	0.0224622
ACE2	C12orf28	-0.941438	0.0168618
ACE2	C12orf29	-0.393978	0.511668
ACE2	C12orf32	-0.836099	0.0776658
ACE2	C12orf33	0.788381	0.113077
ACE2	C12orf34	-0.634414	0.250286
ACE2	C12orf35	0.843634	0.0724587
ACE2	C12orf36	0.941899	0.0166644
ACE2	C12orf37	-0.730675	0.160833
ACE2	C12orf39	0.826257	0.0846331
ACE2	C12orf4	-0.479644	0.413597
ACE2	C12orf40	-0.729294	0.162035
ACE2	C12orf42	-0.725287	0.165536
ACE2	C12orf43	0.74088	0.152033
ACE2	C12orf44	0.228611	0.711479
ACE2	C12orf45	-0.62319	0.261398
ACE2	C12orf47	0.817516	0.0909729
ACE2	C12orf48	-0.867667	0.0566269
ACE2	C12orf49	0.232961	0.70609
ACE2	C12orf5	-0.75164	0.142914
ACE2	C12orf50	-0.957649	0.0103956
ACE2	C12orf51	0.820352	0.0889003
ACE2	C12orf52	-0.919266	0.027201
ACE2	C12orf53	-0.71551	0.17417
ACE2	C12orf54	-0.730675	0.160833
ACE2	C12orf56	-0.806033	0.0995105
ACE2	C12orf57	-0.00833973	0.989382
ACE2	C12orf59	0.0925983	0.882269
ACE2	C12orf60	-0.412374	0.490234
ACE2	C12orf61	-0.730675	0.160833
ACE2	C12orf62	-0.68364	0.203161
ACE2	C12orf63	-0.730675	0.160833
ACE2	C12orf65	0.866936	0.0570899
ACE2	C12orf66	-0.874261	0.0525014
ACE2	C12orf68	-0.447396	0.449977
ACE2	C12orf69	-0.730675	0.160833
ACE2	C12orf70	-0.602126	0.282593
ACE2	C12orf71	0.0438933	0.944131
ACE2	C12orf73	0.325605	0.592873
ACE2	C12orf74	-0.730675	0.160833
ACE2	C12orf75	-0.732636	0.159131
ACE2	C12orf76	0.867613	0.056661
ACE2	C12orf77	-0.730675	0.160833
ACE2	C13orf15	0.919109	0.0272799
ACE2	C13orf16	0.812468	0.0946971
ACE2	C13orf26	-0.730675	0.160833
ACE2	C13orf27	-0.660686	0.224798
ACE2	C13orf30	-0.797774	0.105793
ACE2	C13orf33	-0.1053	0.866176
ACE2	C13orf35	0.0355577	0.954736
ACE2	C14orf1	-0.976072	0.00442732
ACE2	C14orf101	0.59918	0.285593
ACE2	C14orf102	0.77053	0.127315
ACE2	C14orf105	-0.730675	0.160833
ACE2	C14orf109	-0.560215	0.326012
ACE2	C14orf118	0.851993	0.066815
ACE2	C14orf119	-0.458777	0.43706
ACE2	C14orf126	0.77766	0.121567
ACE2	C14orf128	0.829157	0.0825606
ACE2	C14orf129	-0.661083	0.224419
ACE2	C14orf132	0.815054	0.0927836
ACE2	C14orf133	0.802533	0.102158
ACE2	C14orf135	0.859544	0.0618409
ACE2	C14orf142	0.626118	0.258486
ACE2	C14orf149	0.284697	0.642471
ACE2	C14orf159	0.648407	0.236618
ACE2	C14orf162	-0.388975	0.51753
ACE2	C14orf165	0.905424	0.0344149
ACE2	C14orf166	0.503222	0.387453
ACE2	C14orf166B	-0.730675	0.160833
ACE2	C14orf167	0.882924	0.0472346
ACE2	C14orf169	-0.773348	0.125034
ACE2	C14orf176	0.0429483	0.945333
ACE2	C14orf177	-0.730675	0.160833
ACE2	C14orf178	0.449342	0.447762
ACE2	C14orf180	-0.330366	0.587146
ACE2	C14orf182	0.808762	0.0974605
ACE2	C14orf183	-0.730675	0.160833
ACE2	C14orf2	-0.870428	0.0548875
ACE2	C14orf21	0.452038	0.444698
ACE2	C14orf23	-0.730675	0.160833
ACE2	C14orf28	-0.834893	0.0785099
ACE2	C14orf33	-0.76021	0.135771
ACE2	C14orf34	-0.730675	0.160833
ACE2	C14orf37	0.923546	0.0250838
ACE2	C14orf39	-0.730675	0.160833
ACE2	C14orf41	0.53757	0.350112
ACE2	C14orf43	0.340582	0.574893
ACE2	C14orf45	0.792071	0.110198
ACE2	C14orf48	-0.947932	0.0141504
ACE2	C14orf49	-0.830827	0.0813752
ACE2	C14orf56	0.907646	0.0332206
ACE2	C14orf64	0.786642	0.114442
ACE2	C14orf70	0.976823	0.00422084
ACE2	C14orf79	0.776696	0.12234
ACE2	C14orf80	0.668045	0.217795
ACE2	C14orf81	-0.655694	0.229584
ACE2	C14orf82	0.0702333	0.91065
ACE2	C14orf86	-0.905455	0.0343979
ACE2	C14orf91	-0.730675	0.160833
ACE2	C14orf93	-0.910016	0.0319616
ACE2	C14orf99	0.093821	0.880719
ACE2	C15orf17	0.801745	0.102757
ACE2	C15orf2	-0.27162	0.658464
ACE2	C15orf23	-0.636861	0.24788
ACE2	C15orf24	0.56279	0.323299
ACE2	C15orf26	-0.631917	0.252747
ACE2	C15orf27	-0.665683	0.220037
ACE2	C15orf29	0.761645	0.134586
ACE2	C15orf32	-0.730675	0.160833
ACE2	C15orf33	-0.729998	0.161421
ACE2	C15orf34	-0.968855	0.00656704
ACE2	C15orf37	0.242755	0.693978
ACE2	C15orf38	-0.769756	0.127943
ACE2	C15orf39	0.511779	0.378065
ACE2	C15orf40	-0.56145	0.32471
ACE2	C15orf41	0.222185	0.719451
ACE2	C15orf42	-0.730675	0.160833
ACE2	C15orf43	-0.730675	0.160833
ACE2	C15orf44	-0.686057	0.200918
ACE2	C15orf48	-0.210814	0.733585
ACE2	C15orf5	0.760505	0.135527
ACE2	C15orf50	0.366887	0.543567
ACE2	C15orf52	-0.484289	0.408416
ACE2	C15orf53	-0.0574432	0.926901
ACE2	C15orf54	0.526277	0.362288
ACE2	C15orf55	-0.730675	0.160833
ACE2	C15orf56	-0.730675	0.160833
ACE2	C15orf57	0.47488	0.418928
ACE2	C15orf58	-0.674493	0.21171
ACE2	C15orf59	-0.161559	0.795195
ACE2	C15orf60	-0.739578	0.153149
ACE2	C15orf61	-0.612654	0.271945
ACE2	C15orf62	-0.855314	0.0646126
ACE2	C15orf63	0.408844	0.494333
ACE2	C16orf11	-0.730675	0.160833
ACE2	C16orf13	-0.0863097	0.890244
ACE2	C16orf3	-0.593775	0.291116
ACE2	C16orf42	0.762878	0.13357
ACE2	C16orf45	0.413622	0.488788
ACE2	C16orf46	-0.730675	0.160833
ACE2	C16orf47	-0.730675	0.160833
ACE2	C16orf48	0.740825	0.152081
ACE2	C16orf5	0.780461	0.119332
ACE2	C16orf52	-0.869707	0.0553403
ACE2	C16orf53	-0.963988	0.00815917
ACE2	C16orf54	-0.763719	0.132878
ACE2	C16orf55	0.405604	0.498101
ACE2	C16orf57	0.726397	0.164564
ACE2	C16orf58	0.817577	0.0909283
ACE2	C16orf59	-0.801966	0.10259
ACE2	C16orf61	-0.52444	0.364277
ACE2	C16orf62	-0.647	0.237982
ACE2	C16orf7	0.921777	0.0259519
ACE2	C16orf70	-0.488134	0.404138
ACE2	C16orf71	-0.855659	0.0643852
ACE2	C16orf72	-0.730675	0.160833
ACE2	C16orf73	-0.65729	0.228051
ACE2	C16orf74	-0.272713	0.657124
ACE2	C16orf78	-0.781265	0.118692
ACE2	C16orf79	-0.377695	0.530796
ACE2	C16orf80	0.696213	0.191572
ACE2	C16orf82	-0.558051	0.328296
ACE2	C16orf86	-0.705321	0.1833
ACE2	C16orf87	0.897156	0.038975
ACE2	C16orf88	-0.834393	0.0788601
ACE2	C16orf89	0.798213	0.105456
ACE2	C16orf90	-0.73795	0.154546
ACE2	C16orf91	0.985421	0.00210841
ACE2	C16orf92	-0.320631	0.598866
ACE2	C16orf93	-0.442739	0.455287
ACE2	C16orf95	-0.591723	0.293221
ACE2	C16orf96	0.289289	0.63687
ACE2	C17orf100	-0.296216	0.628437
ACE2	C17orf101	0.812751	0.0944869
ACE2	C17orf102	-0.72795	0.163207
ACE2	C17orf103	0.0325671	0.958542
ACE2	C17orf104	-0.730675	0.160833
ACE2	C17orf105	0.189003	0.760795
ACE2	C17orf107	-0.4471	0.450315
ACE2	C17orf108	-0.44343	0.454498
ACE2	C17orf109	-0.864213	0.0588262
ACE2	C17orf110	0.773576	0.12485
ACE2	C17orf13	0.0548308	0.930222
ACE2	C17orf28	0.499967	0.391039
ACE2	C17orf39	-0.915182	0.0292728
ACE2	C17orf42	-0.312978	0.608109
ACE2	C17orf46	-0.805376	0.100006
ACE2	C17orf47	-0.635073	0.249638
ACE2	C17orf48	-0.0360001	0.954173
ACE2	C17orf49	0.460851	0.434715
ACE2	C17orf50	0.380721	0.52723
ACE2	C17orf51	-0.698081	0.189867
ACE2	C17orf52	0.634927	0.249781
ACE2	C17orf53	-0.832747	0.0800182
ACE2	C17orf56	0.82989	0.0820395
ACE2	C17orf57	-0.730675	0.160833
ACE2	C17orf58	0.849315	0.0686071
ACE2	C17orf59	0.785948	0.114988
ACE2	C17orf6	-0.984397	0.0023342
[truncated: 19,754 more rows]
